# Supplementary material for: Toll-Like Receptors Drive Specific Patterns of Tolerance and Training on Restimulation of Macrophages
Source: Front Immunol. 2018 May 14;9:933. doi: 10.3389/fimmu.2018.00933 (PMC5960718; doi:10.3389/fimmu.2018.00933)
Supplement: Supplementary file 1 [file table_1.xlsx]

## Sheet: Readme
Butcher S et. al "Toll-Like Receptors Drive Specific Patterns of Tolerance and Training on Restimulation of Macrophages"
Sheet	Contents
LPS_naive_v_acute	Differential expression analysis unfiltered output
LPS_acute_v_restimulated	Differential expression analysis unfiltered output
CpG_naive_v_acute	Differential expression analysis unfiltered output
CpG_acute_v_restimulated	Differential expression analysis unfiltered output
Pam3CSK4_naive_v_acute	Differential expression analysis unfiltered output
Pam3CSK4_acute_v_restimulated	Differential expression analysis unfiltered output
PolyIC_naive_v_acute	Differential expression analysis unfiltered output
PolyIC_acute_v_restimulated	Differential expression analysis unfiltered output
inducible gene overlap	Comparison of top 500 inducible genes per acute infection (reflects venn in figure 2A)
LPS_induced_ontologies	Gene ontology enrichment for top 500 genes induced during acute infection
CpG_induced_ontologies	Gene ontology enrichment for top 500 genes induced during acute infection
Pam3CSK4_induced_ontologies	Gene ontology enrichment for top 500 genes induced during acute infection
PolyIC_induced_ontologies	Gene ontology enrichment for top 500 genes induced during acute infection
tolerised_probes	Probes meeting definition of tolerance in any condition (significantly up-regulated (p < 0.05, 1.5 fold) in acute infection and down-regulated 1.5 fold between acute and re-stimulation)
super_induced_probes	Probes meeting definition of super-induction in any condition (significantly up-regulated (p < 0.05, 1.5 fold) in acute infection and up-regulated 1.5 fold between acute and re-stimulation)
delayed_induced_probes	Probes meeting definition of delayed-induction in any condition (significantly down-regulated (p < 0.05, 1.5 fold) in acute infection and up-regulated 1.5 fold between acute and re-stimulation)
super_repressed_probes	Probes meeting definition of tolerance in any condition (significantly down-regulated (p < 0.05, 1.5 fold) in acute infection and down-regulated 1.5 fold between acute and re-stimulation)
pathway_enrichment_tol1	Unfiltered pathway enrichment analysis for Tolerised Cluster 1
pathway_enrichment_tol2	Unfiltered pathway enrichment analysis for Tolerised Cluster 2
pathway_enrichment_tol3	Unfiltered pathway enrichment analysis for Tolerised Cluster 3
pathway_enrichment_tol4	Unfiltered pathway enrichment analysis for Tolerised Cluster 4
pathway_enrichment_SI1	Unfiltered pathway enrichment analysis for Super-Induced Cluster 1
pathway_enrichment_SI2	Unfiltered pathway enrichment analysis for Super-Induced Cluster 2
pathway_enrichment_SI3	Unfiltered pathway enrichment analysis for Super-Induced Cluster 3
pathway_enrichment_DI_1	Unfiltered pathway enrichment analysis for Delayed-Induced Cluster 1
pathway_enrichment_DI_2	Unfiltered pathway enrichment analysis for Delayed-Induced Cluster 2
pathway_enrichment_DI_3	Unfiltered pathway enrichment analysis for Delayed-Induced Cluster 3

## Sheet: LPS_naive_v_acute
Butcher S et. al "Toll-Like Receptors Drive Specific Patterns of Tolerance and Training on Restimulation of Macrophages"
probes	gene_id	description	symbol	transcripts	logFC	AveExpr	t	P.Value	adj.P.Val	B	Untreated..replicate.1	Untreated..replicate.2	Untreated..replicate.3	LPS.Acute..replicate.1	LPS.Acute..replicate.2	LPS.Acute..replicate.3
A_55_P1997756	ENSMUSG00000025746	interleukin 6 [Source:MGI Symbol;Acc:MGI:96559]	Il6	ENSMUST00000026845	12.8867	9.39681	40.1648	6.74064e-09	8.98051e-05	9.99821	2.83822	2.46893	3.55322	16.1098	15.767	15.6437
A_51_P514085	ENSMUSG00000023341	myxovirus (influenza virus) resistance 2 [Source:MGI Symbol;Acc:MGI:97244]	Mx2	ENSMUST00000024112	6.04105	12.3354	35.7122	1.41969e-08	8.98051e-05	9.61388	9.30937	9.39355	9.24166	15.322	15.4007	15.3451
A_51_P115005	ENSMUSG00000021367	endothelin 1 [Source:MGI Symbol;Acc:MGI:95283]	Edn1	ENSMUST00000021796	8.79772	6.87986	34.2816	1.83941e-08	8.98051e-05	9.46852	2.17244	2.46335	2.80721	11.3024	10.9774	11.5564
A_55_P2016459	ENSMUSG00000034855	chemokine (C-X-C motif) ligand 10 [Source:MGI Symbol;Acc:MGI:1352450]	Cxcl10	ENSMUST00000118006	9.91848	7.50615	34.2621	1.84605e-08	8.98051e-05	9.46646	2.41636	2.32641	2.89796	12.0777	12.4069	12.9116
A_51_P385812	ENSMUSG00000004296	interleukin 12b [Source:MGI Symbol;Acc:MGI:96540]	Il12b	ENSMUST00000102796,ENSMUST00000170513	9.47139	8.0727	34.1828	1.87336e-08	8.98051e-05	9.45803	3.01853	3.88459	3.10789	12.6934	12.888	12.8439
A_52_P186937	ENSMUSG00000020638	cytidine monophosphate (UMP-CMP) kinase 2, mitochondrial [Source:MGI Symbol;Acc:MGI:99830]	Cmpk2	ENSMUST00000020969	6.9067	13.7486	31.2762	3.28815e-08	0.000131356	9.12044	10.4466	10.5032	9.93598	17.277	17.1224	17.2065
A_55_P2472435	ENSMUSG00000028268	guanylate binding protein 3 [Source:MGI Symbol;Acc:MGI:1926263]	Gbp3	ENSMUST00000029935,ENSMUST00000106221,ENSMUST00000106222	5.64895	12.3311	29.5404	4.71869e-08	0.000142258	8.88867	9.34951	9.63007	9.5404	15.3372	15.0538	15.0758
A_52_P638459	ENSMUSG00000035042	chemokine (C-C motif) ligand 5 [Source:MGI Symbol;Acc:MGI:98262]	Ccl5	ENSMUST00000035938	6.99262	15.0039	29.5114	4.74805e-08	0.000142258	8.88458	11.333	11.9241	11.2655	18.6003	18.454	18.4463
A_55_P2104975	ENSMUSG00000066363	serine (or cysteine) peptidase inhibitor, clade A, member 3F [Source:MGI Symbol;Acc:MGI:2182838]	Serpina3f	ENSMUST00000101080,ENSMUST00000121337,ENSMUST00000166508,ENSMUST00000167049	7.72163	6.99947	27.5885	7.26896e-08	0.000163313	8.59621	3.27058	2.71444	3.43094	10.8986	10.5213	11.1609
A_52_P64514	ENSMUSG00000029798	hect domain and RLD 6 [Source:MGI Symbol;Acc:MGI:1914388]	Herc6	ENSMUST00000031817,ENSMUST00000089907	5.32032	10.6271	27.4368	7.52667e-08	0.000163313	8.57192	8.03371	7.83524	8.03184	13.4611	13.3214	13.0793
A_55_P2055587	ENSMUSG00000023961	ectonucleotide pyrophosphatase/phosphodiesterase 4 [Source:MGI Symbol;Acc:MGI:2682634]	Enpp4	ENSMUST00000024757,ENSMUST00000113578,ENSMUST00000113579,ENSMUST00000143137	4.78756	9.86896	26.7841	8.76271e-08	0.000163313	8.46467	7.40371	7.62522	7.39663	12.2592	12.1842	12.3448
A_52_P327664	ENSMUSG00000040264	guanylate binding protein 5 [Source:MGI Symbol;Acc:MGI:2429943]	Gbp5	ENSMUST00000065526,ENSMUST00000090127,ENSMUST00000165451	8.44398	11.3565	26.7321	8.87104e-08	0.000163313	8.45592	6.60648	7.312	7.48512	15.3082	15.4386	15.9887
A_51_P461665	ENSMUSG00000029417	chemokine (C-X-C motif) ligand 9 [Source:MGI Symbol;Acc:MGI:1352449]	Cxcl9	ENSMUST00000031365,ENSMUST00000113093	9.98492	7.49159	26.6727	8.9965e-08	0.000163313	8.4459	1.98812	3.27157	2.23769	12.6528	12.1645	12.6349
A_55_P2158404	ENSMUSG00000020638	cytidine monophosphate (UMP-CMP) kinase 2, mitochondrial [Source:MGI Symbol;Acc:MGI:99830]	Cmpk2	ENSMUST00000020969	6.87433	12.712	26.4265	9.53889e-08	0.000163313	8.40395	9.08184	9.48718	9.25562	15.9691	15.8813	16.5972
A_51_P100852	ENSMUSG00000046031	family with sequence similarity 26, member F [Source:MGI Symbol;Acc:MGI:2443082]	Fam26f	ENSMUST00000062784	7.62104	10.3804	26.0745	1.03815e-07	0.00016589	8.34277	6.32373	7.12847	6.25752	14.3793	13.9667	14.2269
A_55_P2125208	ENSMUSG00000037447	AT rich interactive domain 5A (MRF1-like) [Source:MGI Symbol;Acc:MGI:2443039]	Arid5a	ENSMUST00000097778,ENSMUST00000115029,ENSMUST00000115030,ENSMUST00000115031,ENSMUST00000115032,ENSMUST00000116629,ENSMUST00000137906	4.51965	12.0399	24.2868	1.62499e-07	0.000224625	8.00898	9.68944	9.67968	9.97125	14.329	14.3751	14.1953
A_51_P265219	ENSMUSG00000037826	protein phosphatase 1K (PP2C domain containing) [Source:MGI Symbol;Acc:MGI:2442111]	Ppm1k	ENSMUST00000042766	4.63269	9.55084	24.2079	1.65868e-07	0.000224625	7.9933	7.29437	7.36853	7.04059	12.0136	11.7924	11.7955
A_51_P155196	ENSMUSG00000032724	ankyrin repeat and BTB (POZ) domain containing 2 [Source:MGI Symbol;Acc:MGI:2139365]	Abtb2	ENSMUST00000076212,ENSMUST00000131122	5.81441	9.75311	23.9667	1.76676e-07	0.000224625	7.94485	6.98428	7.13455	6.41891	12.7585	12.6576	12.5649
A_51_P112355	ENSMUSG00000078853	interferon gamma induced GTPase [Source:MGI Symbol;Acc:MGI:107729]	Igtp	ENSMUST00000035266,ENSMUST00000094169,ENSMUST00000168280	4.34622	13.8515	23.7929	1.84967e-07	0.000224625	7.90945	11.5192	11.7738	11.7421	16.086	15.9043	16.0836
A_52_P670026	ENSMUSG00000020641	radical S-adenosyl methionine domain containing 2 [Source:MGI Symbol;Acc:MGI:1929628]	Rsad2	ENSMUST00000020970,ENSMUST00000137792,ENSMUST00000166174	7.18127	14.6319	23.743	1.8743e-07	0.000224625	7.89921	11.1529	11.5027	10.4683	18.3704	18.2681	18.0292
A_51_P327751	ENSMUSG00000034459	interferon-induced protein with tetratricopeptide repeats 1 [Source:MGI Symbol;Acc:MGI:99450]	Ifit1	ENSMUST00000102824	6.30939	13.5388	23.5153	1.99163e-07	0.000227321	7.85201	10.413	10.4954	10.244	17.0577	16.8253	16.1975
A_51_P143190	ENSMUSG00000034041	lymphoblastomic leukemia 1 [Source:MGI Symbol;Acc:MGI:96891]	Lyl1	ENSMUST00000037165	-4.95754	11.3635	-23.2367	2.14695e-07	0.00023391	7.79324	13.9403	13.8156	13.771	8.55763	9.03684	9.05986
A_52_P93467	ENSMUSG00000017009	syndecan 4 [Source:MGI Symbol;Acc:MGI:1349164]	Sdc4	ENSMUST00000017153	5.0662	11.1042	23.0051	2.28676e-07	0.00023831	7.74352	8.72401	8.72888	8.26037	13.821	13.6133	13.4775
A_55_P1997898	ENSMUSG00000023990	transcription factor EB [Source:MGI Symbol;Acc:MGI:103270]	Tfeb	ENSMUST00000024786,ENSMUST00000086932,ENSMUST00000113288,ENSMUST00000146782,ENSMUST00000168397	-4.36444	7.35279	-22.6824	2.49949e-07	0.000240179	7.67289	9.66461	9.61517	9.32524	5.28305	5.04752	5.18114
A_55_P2109382	ENSMUSG00000020178	adenosine A2a receptor [Source:MGI Symbol;Acc:MGI:99402]	Adora2a	ENSMUST00000105420	5.82135	7.70114	22.5036	2.62714e-07	0.000240179	7.63307	4.34008	5.1096	4.92171	10.5017	10.5247	10.809
A_51_P279606	ENSMUSG00000038037	suppressor of cytokine signaling 1 [Source:MGI Symbol;Acc:MGI:1354910]	Socs1	ENSMUST00000038099	5.9636	10.7519	22.3247	2.76254e-07	0.000240179	7.59271	8.10356	7.61635	7.59053	14.0308	13.8336	13.3368
A_51_P165182	ENSMUSG00000039699	basic leucine zipper transcription factor, ATF-like 2 [Source:MGI Symbol;Acc:MGI:1921731]	Batf2	ENSMUST00000045042,ENSMUST00000134150	4.81935	11.9887	22.1733	2.88339e-07	0.000240179	7.55817	9.51565	9.49368	9.72774	14.425	14.1038	14.6663
A_55_P1984556	ENSMUSG00000035352	chemokine (C-C motif) ligand 12 [Source:MGI Symbol;Acc:MGI:108224]	Ccl12	ENSMUST00000000194,ENSMUST00000124916	8.68477	9.69716	21.9474	3.07525e-07	0.000240179	7.50594	4.6201	5.60445	5.83977	14.546	13.7012	13.8715
A_55_P2128144	ENSMUSG00000016524	interleukin 19 [Source:MGI Symbol;Acc:MGI:1890472]	Il19	ENSMUST00000016668	4.77686	4.53107	21.9328	3.08812e-07	0.000240179	7.50254	2.41636	1.87272	2.13885	6.82823	7.09595	6.83431
A_55_P1955778	ENSMUSG00000006403	a disintegrin-like and metallopeptidase (reprolysin type) with thrombospondin type 1 motif, 4 [Source:MGI Symbol;Acc:MGI:1339949]	Adamts4	ENSMUST00000006570,ENSMUST00000111314,ENSMUST00000111315	7.78525	5.97374	21.9159	3.10318e-07	0.000240179	7.49858	2.59908	1.9554	1.68887	10.1066	9.287	10.2055
A_55_P2410304	ENSMUSG00000054072	interferon inducible GTPase 1 [Source:MGI Symbol;Acc:MGI:1926259]	Iigp1	ENSMUST00000032473,ENSMUST00000066912	4.59764	10.4742	21.9124	3.10632e-07	0.000240179	7.49776	7.94739	8.23698	8.34169	12.8841	12.5442	12.8906
A_55_P2173892	ENSMUSG00000039236	interferon-stimulated protein [Source:MGI Symbol;Acc:MGI:1928895]	Isg20	ENSMUST00000038142,ENSMUST00000038151,ENSMUST00000118867,ENSMUST00000120331,ENSMUST00000121645	5.19893	11.7242	21.631	3.36939e-07	0.000248863	7.43134	8.91098	9.42087	9.04224	14.6348	14.1059	14.2302
A_55_P1977038	ENSMUSG00000029417	chemokine (C-X-C motif) ligand 9 [Source:MGI Symbol;Acc:MGI:1352449]	Cxcl9	ENSMUST00000031365,ENSMUST00000113093	8.52941	7.12081	21.5735	3.4263e-07	0.000248863	7.41759	2.50682	2.37899	3.68251	11.3657	11.0786	11.7122
A_51_P257419	ENSMUSG00000000247	LIM homeobox protein 2 [Source:MGI Symbol;Acc:MGI:96785]	Lhx2	ENSMUST00000000253	8.58491	7.87124	21.2589	3.75778e-07	0.000264912	7.34143	4.21677	3.69268	2.82692	12.4706	11.7171	12.3034
A_55_P2114953	ENSMUSG00000030107	ubiquitin specific peptidase 18 [Source:MGI Symbol;Acc:MGI:1344364]	Usp18	ENSMUST00000032198	3.71026	13.8172	20.9728	4.09178e-07	0.000280217	7.27066	11.9004	12.0867	11.8991	15.7126	15.5664	15.738
A_51_P144180	ENSMUSG00000048806	interferon beta 1, fibroblast [Source:MGI Symbol;Acc:MGI:107657]	Ifnb1	ENSMUST00000055671	10.3256	8.16588	20.5636	4.63102e-07	0.000308336	7.16682	3.12748	2.95265	2.92916	13.9876	13.8576	12.1408
A_55_P2049867	ENSMUSG00000043953	chemokine (C-C motif) receptor-like 2 [Source:MGI Symbol;Acc:MGI:1920904]	Ccrl2	ENSMUST00000111888	4.63952	11.2159	20.31	5.00635e-07	0.000324317	7.1009	9.04415	8.59018	9.05401	13.7187	13.6009	13.2874
A_55_P2119257	ENSMUSG00000037411	serine (or cysteine) peptidase inhibitor, clade E, member 1 [Source:MGI Symbol;Acc:MGI:97608]	Serpine1	ENSMUST00000041388,ENSMUST00000077523	5.09155	8.72161	20.189	5.19783e-07	0.00032786	7.069	6.27598	6.30802	5.94351	11.6895	11.0514	11.0612
A_55_P2095814	ENSMUSG00000061751	kalirin, RhoGEF kinase [Source:MGI Symbol;Acc:MGI:2685385]	Kalrn	ENSMUST00000089655,ENSMUST00000114953,ENSMUST00000114954,ENSMUST00000114960	5.41438	4.8746	19.9128	5.66716e-07	0.000348298	6.99515	2.32641	2.13655	2.03927	8.05524	7.53023	7.1599
A_52_P632691	ENSMUSG00000034522	zinc finger protein 395 [Source:MGI Symbol;Acc:MGI:2682318]	Zfp395	ENSMUST00000066994	-4.88915	5.0002	-19.7113	6.0407e-07	0.000355846	6.94029	7.80666	7.51296	7.01472	2.58237	2.60297	2.48154
A_52_P380329	ENSMUSG00000034575	PAP associated domain containing 7 [Source:MGI Symbol;Acc:MGI:2682295]	Papd7	ENSMUST00000044081	3.24674	12.0141	19.6677	6.12516e-07	0.000355846	6.92832	10.3806	10.3746	10.417	13.6187	13.6582	13.6354
A_55_P2000515	ENSMUSG00000020134	pellino 1 [Source:MGI Symbol;Acc:MGI:1914495]	Peli1	ENSMUST00000093290,ENSMUST00000101477	4.22921	13.3831	19.5816	6.29609e-07	0.000355846	6.90455	11.1773	11.2221	11.4062	15.5802	15.728	15.1851
A_55_P2073024	ENSMUSG00000068606	predicted gene 4841 [Source:MGI Symbol;Acc:MGI:3643814]	Gm4841	ENSMUST00000090260	4.6589	4.21215	19.4333	6.60366e-07	0.000355846	6.86325	1.84423	1.74438	2.0595	6.93372	6.28286	6.40824
A_51_P254855	ENSMUSG00000032487	prostaglandin-endoperoxide synthase 2 [Source:MGI Symbol;Acc:MGI:97798]	Ptgs2	ENSMUST00000035065	10.1662	8.77089	19.3907	6.69506e-07	0.000355846	6.85131	3.10515	3.10005	4.85814	14.2764	13.7902	13.4954
A_52_P1020860	ENSMUSG00000075010	expressed sequence AW112010 [Source:MGI Symbol;Acc:MGI:2147706]	AW112010	ENSMUST00000099676	5.95659	12.7191	19.365	6.75108e-07	0.000355846	6.84408	9.64707	9.94828	9.62717	15.5195	15.2703	16.3025
A_66_P112573	ENSMUSG00000039236	interferon-stimulated protein [Source:MGI Symbol;Acc:MGI:1928895]	Isg20	ENSMUST00000038142,ENSMUST00000121645	4.90977	12.955	19.3141	6.86335e-07	0.000355846	6.82973	10.318	10.8267	10.3555	15.7729	15.2347	15.222
A_52_P608322	ENSMUSG00000042622	v-maf musculoaponeurotic fibrosarcoma oncogene family, protein F (avian) [Source:MGI Symbol;Acc:MGI:96910]	Maff	ENSMUST00000096350,ENSMUST00000163691	5.07942	8.26541	19.2633	6.97767e-07	0.000355846	6.81535	5.73315	5.72663	5.71733	10.9971	11.1275	10.2908
A_55_P2005549	ENSMUSG00000026725	tenascin N [Source:MGI Symbol;Acc:MGI:2665790]	Tnn	ENSMUST00000039178,ENSMUST00000046237	7.85258	6.11976	19.1481	7.24507e-07	0.000361785	6.78253	2.06936	2.43594	2.0751	10.8631	9.99635	9.27866
A_55_P2005552	ENSMUSG00000040964	Rho guanine nucleotide exchange factor (GEF) 10-like [Source:MGI Symbol;Acc:MGI:1920004]	Arhgef10l	ENSMUST00000039204,ENSMUST00000069623,ENSMUST00000097820,ENSMUST00000105797,ENSMUST00000105798,ENSMUST00000105799,ENSMUST00000105800,ENSMUST00000138493,ENSMUST00000164152	-4.7912	10.3386	-18.9295	7.78567e-07	0.000380846	6.71948	12.8091	13.0814	12.3119	8.03646	7.7627	8.02974
A_55_P2103698	ENSMUSG00000035692	ISG15 ubiquitin-like modifier [Source:MGI Symbol;Acc:MGI:1855694]	Isg15	ENSMUST00000085425	3.9174	16.0449	18.7215	8.34351e-07	0.000383076	6.65853	14.0354	14.2589	13.9642	18.1903	18.0834	17.7369
A_55_P1990633	ENSMUSG00000054072	interferon inducible GTPase 1 [Source:MGI Symbol;Acc:MGI:1926259]	Iigp1	ENSMUST00000032473,ENSMUST00000066912	7.65779	7.70086	18.6178	8.63888e-07	0.000383076	6.62777	3.07735	4.60147	3.93709	11.4765	11.2525	11.8602
A_55_P2105242	ENSMUSG00000033697	Rho GTPase activating protein 39 [Source:MGI Symbol;Acc:MGI:107858]	Arhgap39	ENSMUST00000036176,ENSMUST00000077821,ENSMUST00000171141	-3.12503	9.51237	-18.612	8.65587e-07	0.000383076	6.62603	11.0142	11.1089	11.1016	7.9383	8.00592	7.90534
A_51_P513568	ENSMUSG00000039232	syntaxin 11 [Source:MGI Symbol;Acc:MGI:1921982]	Stx11	ENSMUST00000042861,ENSMUST00000163425	4.24014	10.1652	18.5923	8.71358e-07	0.000383076	6.62015	8.05535	7.69817	8.38199	12.3106	12.2321	12.3132
A_55_P2149363	ENSMUSG00000031824	RIKEN cDNA 6430548M08 gene [Source:MGI Symbol;Acc:MGI:2443793]	6430548M08Rik	ENSMUST00000034281,ENSMUST00000108950,ENSMUST00000108951	-3.34832	8.962	-18.586	8.73184e-07	0.000383076	6.61829	10.5868	10.7129	10.6088	7.44189	7.15231	7.26934
A_55_P2097259	ENSMUSG00000039531	zinc finger with UFM1-specific peptidase domain [Source:MGI Symbol;Acc:MGI:1919830]	Zufsp	ENSMUST00000065640,ENSMUST00000092596	3.39346	12.1448	18.5663	8.79018e-07	0.000383076	6.61239	10.3329	10.6473	10.3641	13.8301	13.861	13.8336
A_30_P01028201	ENSMUSG00000079053	predicted gene 14010 [Source:MGI Symbol;Acc:MGI:3649271]	Gm14010	ENSMUST00000131961	4.33091	5.86213	18.4394	9.17599e-07	0.000390243	6.57426	3.71416	3.34071	4.03517	7.95543	7.96643	8.16089
A_51_P463846	ENSMUSG00000040253	guanylate binding protein 7 [Source:MGI Symbol;Acc:MGI:2444421]	Gbp7	ENSMUST00000045097,ENSMUST00000171263	5.74004	9.5909	18.4061	9.28026e-07	0.000390243	6.5642	6.30966	6.85103	7.00194	12.5932	11.9596	12.83
A_55_P2044533	ENSMUSG00000033705	START domain containing 9 [Source:MGI Symbol;Acc:MGI:3045258]	Stard9	ENSMUST00000140843	-3.26196	8.1774	-18.2221	9.88282e-07	0.000404899	6.5081	9.83837	9.71263	9.87414	6.46601	6.69505	6.4782
A_55_P2005783	ENSMUSG00000026896	interferon induced with helicase C domain 1 [Source:MGI Symbol;Acc:MGI:1918836]	Ifih1	ENSMUST00000028259,ENSMUST00000112459	4.64504	13.6025	18.1975	9.96665e-07	0.000404899	6.50055	11.3918	11.5547	10.8933	16.0414	16.0968	15.6367
A_52_P319438	ENSMUSG00000050914	ankyrin repeat domain 37 [Source:MGI Symbol;Acc:MGI:3603344]	Ankrd37	ENSMUST00000053558,ENSMUST00000131008,ENSMUST00000144525,ENSMUST00000153674	-4.50405	7.04167	-17.8967	1.10621e-06	0.000436888	6.40695	9.52625	9.48541	8.86942	4.56546	4.9084	4.89506
A_52_P399934	ENSMUSG00000027368	dual specificity phosphatase 2 [Source:MGI Symbol;Acc:MGI:101911]	Dusp2	ENSMUST00000028846	5.65657	11.8509	17.8658	1.11823e-06	0.000436888	6.39721	8.79893	8.64876	9.62011	14.9123	14.7501	14.3751
A_55_P2158741	ENSMUSG00000020826	nitric oxide synthase 2, inducible [Source:MGI Symbol;Acc:MGI:97361]	Nos2	ENSMUST00000018610	6.11393	10.4598	17.835	1.13036e-06	0.000436888	6.38748	7.05007	7.28334	7.87511	13.5827	12.9862	13.9814
A_55_P2413598	ENSMUSG00000031488	RAB11 family interacting protein 1 (class I) [Source:MGI Symbol;Acc:MGI:1923017]	Rab11fip1	ENSMUST00000054212	3.82563	5.67842	17.7901	1.14831e-06	0.000436888	6.37326	3.78872	3.85848	3.64961	7.51335	7.35502	7.90534
A_55_P2105843	ENSMUSG00000071640	syntaxin-binding protein 3B [Source:MGI Symbol;Acc:MGI:3586869]	Stxbp3b	ENSMUST00000090527	4.49479	11.875	17.5043	1.27067e-06	0.00047184	6.28151	9.67873	9.46543	9.73865	13.7221	14.1109	14.5342
A_52_P282500	ENSMUSG00000041642	kinesin family member 21B [Source:MGI Symbol;Acc:MGI:109234]	Kif21b	ENSMUST00000075164,ENSMUST00000130864	-3.88397	9.82949	-17.4849	1.27955e-06	0.00047184	6.27518	11.9271	11.8593	11.528	8.10278	7.94112	7.61862
A_51_P306017	ENSMUSG00000014773	delta-like 1 (Drosophila) [Source:MGI Symbol;Acc:MGI:104659]	Dll1	ENSMUST00000014917,ENSMUST00000140784	5.78129	5.3232	17.3158	1.35962e-06	0.000488718	6.21986	2.4183	2.61169	2.26769	8.78137	8.29286	7.5673
A_55_P2045622	ENSMUSG00000071350	SET domain, bifurcated 2 [Source:MGI Symbol;Acc:MGI:2685139]	Setdb2	ENSMUST00000095775,ENSMUST00000161459,ENSMUST00000169738	3.76026	11.8264	17.3027	1.3661e-06	0.000488718	6.21551	9.90906	10.0654	9.86434	13.8826	13.8672	13.3698
A_55_P1959953	ENSMUSG00000027580	cDNA sequence BC006779 [Source:MGI Symbol;Acc:MGI:2385169]	BC006779	ENSMUST00000029102,ENSMUST00000087446,ENSMUST00000094203,ENSMUST00000108831,ENSMUST00000121484,ENSMUST00000149417	3.59775	14.2325	17.1643	1.43639e-06	0.000492708	6.16961	12.5676	12.6245	12.1087	16.0175	16.0175	16.0591
A_55_P2000062	ENSMUSG00000018899	interferon regulatory factor 1 [Source:MGI Symbol;Acc:MGI:96590]	Irf1	ENSMUST00000019043,ENSMUST00000108920	3.48041	14.6977	17.1642	1.43642e-06	0.000492708	6.16959	12.7407	13.1041	13.0277	16.2456	16.5855	16.4826
A_55_P1956557	ENSMUSG00000031840	RAB3A, member RAS oncogene family [Source:MGI Symbol;Acc:MGI:97843]	Rab3a	ENSMUST00000034301,ENSMUST00000110090,ENSMUST00000110092,ENSMUST00000110093	-3.23672	7.76548	-17.1472	1.44531e-06	0.000492708	6.16394	9.28763	9.30173	9.56215	6.17298	6.00568	6.2627
A_51_P234113	ENSMUSG00000038058	nucleotide-binding oligomerization domain containing 1 [Source:MGI Symbol;Acc:MGI:1341839]	Nod1	ENSMUST00000060655,ENSMUST00000168172	3.50792	12.1862	17.1205	1.45948e-06	0.000492708	6.15499	10.3131	10.2459	10.7377	13.9489	13.943	13.9285
A_55_P1960576	ENSMUSG00000042207	lysine (K)-specific demethylase 5B [Source:MGI Symbol;Acc:MGI:1922855]	Kdm5b	ENSMUST00000112198	3.35714	8.08139	16.9976	1.52661e-06	0.000508213	6.11367	6.49061	6.46062	6.25724	9.68967	9.98802	9.6022
A_55_P2066240	ENSMUSG00000039531	zinc finger with UFM1-specific peptidase domain [Source:MGI Symbol;Acc:MGI:1919830]	Zufsp	ENSMUST00000048222	4.19669	8.18001	16.9069	1.57846e-06	0.0005127	6.08292	5.82356	5.97068	6.45076	10.0179	10.3282	10.489
A_55_P1958976	ENSMUSG00000038188	scavenger receptor class F, member 1 [Source:MGI Symbol;Acc:MGI:2449455]	Scarf1	ENSMUST00000042808,ENSMUST00000118243,ENSMUST00000123819	3.86761	4.66135	16.8994	1.58287e-06	0.0005127	6.08034	2.9931	2.71444	2.47509	6.64432	6.79821	6.34292
A_55_P2035504	ENSMUSG00000029780	5'-nucleotidase, cytosolic III [Source:MGI Symbol;Acc:MGI:1927186]	Nt5c3	ENSMUST00000031793,ENSMUST00000101367,ENSMUST00000116607	3.54329	13.0963	16.7082	1.69933e-06	0.000533207	6.01474	11.1922	11.2619	11.5198	15.1396	14.7511	14.713
A_55_P2086811	ENSMUSG00000070031	Sp140 nuclear body protein [Source:MGI Symbol;Acc:MGI:3702467]	Sp140	ENSMUST00000080204	3.56356	13.0834	16.6847	1.71435e-06	0.000533207	6.00659	11.3469	11.5453	11.0127	15.0109	14.8074	14.7773
A_55_P1991475	ENSMUSG00000038332	sestrin 1 [Source:MGI Symbol;Acc:MGI:2155278]	Sesn1	ENSMUST00000041438,ENSMUST00000099931	-5.19992	10.6495	-16.6821	1.71598e-06	0.000533207	6.00571	13.4122	13.5042	12.8319	8.09936	8.47164	7.57752
A_52_P604629	ENSMUSG00000032515	cysteine-serine-rich nuclear protein 1 [Source:MGI Symbol;Acc:MGI:2387989]	Csrnp1	ENSMUST00000035101	3.11133	11.6355	16.6524	1.73516e-06	0.000533207	5.9954	10.0905	9.9762	10.1727	13.1516	13.3739	13.048
A_55_P2118441	ENSMUSG00000000386	myxovirus (influenza virus) resistance 1 [Source:MGI Symbol;Acc:MGI:97243]	Mx1	ENSMUST00000023655,ENSMUST00000113768,ENSMUST00000135184,ENSMUST00000155233	5.34813	13.2232	16.4274	1.88882e-06	0.000559767	5.91652	10.5035	11.136	10.008	15.6214	16.0389	16.0315
A_55_P1976898	ENSMUSG00000068417	purine-nucleoside phosphorylase 2 [Source:MGI Symbol;Acc:MGI:3712328]	Pnp2	ENSMUST00000095925	4.32517	9.18358	16.4113	1.90038e-06	0.000559767	5.91083	6.65094	6.90367	7.50837	11.2673	11.3257	11.4455
A_55_P2170225	ENSMUSG00000032261	SH3 domain binding glutamic acid-rich protein like 2 [Source:MGI Symbol;Acc:MGI:1915350]	Sh3bgrl2	ENSMUST00000113215	3.28645	9.56504	16.4091	1.902e-06	0.000559767	5.91004	7.94739	7.96424	7.85382	11.1083	11.4847	11.0318
A_51_P325165	ENSMUSG00000044701	interleukin 27 [Source:MGI Symbol;Acc:MGI:2384409]	Il27	ENSMUST00000058429	4.14719	11.6099	16.3912	1.91501e-06	0.000559767	5.90368	9.53713	9.75514	9.31672	13.5098	13.4452	14.0955
A_51_P477833	ENSMUSG00000073700	kelch-like 21 (Drosophila) [Source:MGI Symbol;Acc:MGI:1919288]	Klhl21	ENSMUST00000097773	-3.4573	8.54024	-16.3491	1.94596e-06	0.00056196	5.88872	10.4413	10.4104	9.9549	6.85627	6.88206	6.69644
A_30_P01019902	ENSMUSG00000074788	RIKEN cDNA 5830416P10 gene [Source:MGI Symbol;Acc:MGI:1922001]	5830416P10Rik	ENSMUST00000166767	5.54856	6.20653	16.2192	2.0451e-06	0.00058356	5.84226	2.9931	3.13929	4.16438	9.04828	9.0838	8.81035
A_55_P2170405	ENSMUSG00000085977	predicted gene 5970 [Source:MGI Symbol;Acc:MGI:3646761]	Gm5970	ENSMUST00000131638	6.86503	7.58167	16.0699	2.16642e-06	0.000610906	5.7882	4.15011	4.8533	3.44403	10.767	10.691	11.5845
A_52_P667287	ENSMUSG00000027035	LAG1 homolog, ceramide synthase 6 [Source:MGI Symbol;Acc:MGI:2442564]	Lass6	ENSMUST00000028426	3.74222	9.17577	15.9836	2.24035e-06	0.000624406	5.75665	7.22026	7.24605	7.44768	10.9531	10.7615	11.426
A_52_P477431	ENSMUSG00000000282	max binding protein [Source:MGI Symbol;Acc:MGI:109150]	Mnt	ENSMUST00000000291	-3.22654	12.0157	-15.9005	2.31427e-06	0.000637594	5.72607	13.8496	13.6299	13.4075	10.2936	10.3586	10.5551
A_55_P2150612	ENSMUSG00000020682	matrix metallopeptidase 28 (epilysin) [Source:MGI Symbol;Acc:MGI:2153062]	Mmp28	ENSMUST00000021020,ENSMUST00000103209,ENSMUST00000108137,ENSMUST00000119346	3.534	4.03898	15.7478	2.45747e-06	0.000660797	5.66935	2.15715	2.04636	2.61244	5.77063	5.96607	5.68124
A_66_P116252	ENSMUSG00000030203	dual specificity phosphatase 16 [Source:MGI Symbol;Acc:MGI:1917936]	Dusp16	ENSMUST00000065273,ENSMUST00000081261,ENSMUST00000100857	2.82395	10.5069	15.7398	2.46525e-06	0.000660797	5.66636	9.12661	9.02957	9.12854	12.0501	11.9446	11.7618
A_51_P453401	ENSMUSG00000034157	RIKEN cDNA 2310044G17 gene [Source:MGI Symbol;Acc:MGI:1919185]	2310044G17Rik	ENSMUST00000038369	-3.31691	11.1492	-15.7078	2.49672e-06	0.000660797	5.65435	12.9781	12.6815	12.7633	9.48376	9.73957	9.24893
A_51_P170178	ENSMUSG00000059479	UDP-GlcNAc:betaGal beta-1,3-N-acetylglucosaminyltransferase 8 [Source:MGI Symbol;Acc:MGI:2385269]	B3gnt8	ENSMUST00000076034	-4.11381	9.00438	-15.6957	2.50876e-06	0.000660797	5.6498	11.0915	11.4568	10.6356	7.12301	6.77982	6.93961
A_55_P2159512	ENSMUSG00000040428	pleckstrin homology domain containing, family A (phosphoinositide binding specific) member 4 [Source:MGI Symbol;Acc:MGI:1916467]	Plekha4	ENSMUST00000051810,ENSMUST00000120516,ENSMUST00000121932,ENSMUST00000135282,ENSMUST00000138053,ENSMUST00000149052	3.03927	7.2959	15.6206	2.58475e-06	0.000665866	5.62151	5.96122	5.63496	5.73261	8.80204	8.66943	8.97514
A_55_P1953851	ENSMUSG00000027030	serine/threonine kinase 39, STE20/SPS1 homolog (yeast) [Source:MGI Symbol;Acc:MGI:1858416]	Stk39	ENSMUST00000102715,ENSMUST00000126663	4.1924	5.64528	15.5965	2.6097e-06	0.000665866	5.61239	3.8265	3.21417	3.60658	8.08152	7.75256	7.39036
A_55_P2054897	ENSMUSG00000054855	Rho family GTPase 1 [Source:MGI Symbol;Acc:MGI:2444878]	Rnd1	ENSMUST00000003451,ENSMUST00000109149,ENSMUST00000120997	3.84858	4.94206	15.5949	2.61135e-06	0.000665866	5.61179	2.59908	3.34071	3.11352	6.83961	7.00868	6.75077
A_55_P1973854	ENSMUSG00000001227	sema domain, transmembrane domain (TM), and cytoplasmic domain, (semaphorin) 6B [Source:MGI Symbol;Acc:MGI:1202889]	Sema6b	ENSMUST00000001256,ENSMUST00000167545	-3.3103	6.22155	-15.5505	2.65801e-06	0.000670629	5.59497	7.92013	7.83966	7.87032	4.80111	4.23887	4.65924
A_52_P433817	ENSMUSG00000032750	growth factor receptor bound protein 2-associated protein 3 [Source:MGI Symbol;Acc:MGI:2387324]	Gab3	ENSMUST00000037374,ENSMUST00000114109,ENSMUST00000129495	-3.21773	7.25787	-15.4864	2.72725e-06	0.00067939	5.57052	8.98571	8.91098	8.70353	5.53832	5.91964	5.48907
A_55_P2359797	ENSMUSG00000055994	nucleotide-binding oligomerization domain containing 2 [Source:MGI Symbol;Acc:MGI:2429397]	Nod2	ENSMUST00000054324,ENSMUST00000109634,ENSMUST00000118370	3.54998	8.91909	15.4662	2.74942e-06	0.00067939	5.56281	6.88743	7.47673	7.06816	10.6999	10.8677	10.5147
A_30_P01025357	ENSMUSG00000029798	hect domain and RLD 6 [Source:MGI Symbol;Acc:MGI:1914388]	Herc6	ENSMUST00000031817	3.30805	10.4327	15.3683	2.86021e-06	0.000699555	5.52516	8.88762	8.89704	8.55129	12.2035	11.821	12.2356
A_51_P253732	ENSMUSG00000040717	interleukin 17 receptor D [Source:MGI Symbol;Acc:MGI:2159727]	Il17rd	ENSMUST00000035336	4.1354	4.32347	15.3344	2.8997e-06	0.00070205	5.51207	2.55588	2.43594	1.77549	6.32197	6.23136	6.62018
A_52_P73475	ENSMUSG00000050592	family with sequence similarity 78, member A [Source:MGI Symbol;Acc:MGI:2443569]	Fam78a	ENSMUST00000056406	-3.925	7.97135	-15.3089	2.92986e-06	0.000702258	5.50219	10.0253	9.83755	9.93875	6.49173	5.73748	5.79734
A_55_P2086810	ENSMUSG00000070031	Sp140 nuclear body protein [Source:MGI Symbol;Acc:MGI:3702467]	Sp140	ENSMUST00000080204,ENSMUST00000160119,ENSMUST00000161497	3.54487	11.038	15.2724	2.97364e-06	0.000705695	5.48802	9.36978	9.52551	8.90133	12.8996	12.8942	12.6374
A_55_P1998244	ENSMUSG00000025321	integrin beta 8 [Source:MGI Symbol;Acc:MGI:1338035]	Itgb8	ENSMUST00000026360	3.47568	3.89152	15.1368	3.14319e-06	0.000738619	5.43493	2.15715	1.99372	2.31017	5.97939	5.37971	5.52898
A_51_P286995	ENSMUSG00000079737	RIKEN cDNA 3110001I22 gene [Source:MGI Symbol;Acc:MGI:1913848]	3110001I22Rik	ENSMUST00000035426	3.08154	8.47013	15.0553	3.25033e-06	0.000740045	5.40277	6.98951	7.01025	6.78833	10.206	10.0784	9.7483
A_55_P1996171	ENSMUSG00000024805	polycomb group ring finger 5 [Source:MGI Symbol;Acc:MGI:1923505]	Pcgf5	ENSMUST00000062389,ENSMUST00000071267	2.76649	12.1387	15.037	3.27492e-06	0.000740045	5.39553	10.7225	10.8935	10.6503	13.53	13.3884	13.6474
A_51_P343833	ENSMUSG00000026875	TNF receptor-associated factor 1 [Source:MGI Symbol;Acc:MGI:101836]	Traf1	ENSMUST00000028234,ENSMUST00000113064,ENSMUST00000164457,ENSMUST00000168557,ENSMUST00000172159	4.31134	12.0146	15.0209	3.2968e-06	0.000740045	5.38913	9.31934	10.1842	10.0731	14.0784	14.0256	14.4067
A_55_P2117649	ENSMUSG00000069793	schlafen 9 [Source:MGI Symbol;Acc:MGI:2445121]	Slfn9	ENSMUST00000038211,ENSMUST00000092840	3.86918	9.51748	14.9743	3.36107e-06	0.000740045	5.37056	7.87192	7.54313	7.33362	11.8343	11.3403	11.1816
A_51_P514712	ENSMUSG00000034422	poly (ADP-ribose) polymerase family, member 14 [Source:MGI Symbol;Acc:MGI:1919489]	Parp14	ENSMUST00000042665	3.23772	14.8322	14.9682	3.36954e-06	0.000740045	5.36815	13.3472	13.4137	12.8791	16.4883	16.3418	16.5231
A_52_P222350	ENSMUSG00000025278	filamin, beta [Source:MGI Symbol;Acc:MGI:2446089]	Flnb	ENSMUST00000052678	2.90351	10.6563	14.9657	3.37301e-06	0.000740045	5.36715	9.14525	9.264	9.20453	12.1934	11.8617	12.2692
A_52_P413947	ENSMUSG00000029009	5,10-methylenetetrahydrofolate reductase [Source:MGI Symbol;Acc:MGI:106639]	Mthfr	ENSMUST00000069604,ENSMUST00000152498,ENSMUST00000156113,ENSMUST00000168854	2.88811	13.1073	14.9588	3.38269e-06	0.000740045	5.3644	11.597	11.7265	11.6663	14.4475	14.4124	14.7943
A_52_P332788	ENSMUSG00000052477	RIKEN cDNA C130026I21 gene [Source:MGI Symbol;Acc:MGI:3612702]	C130026I21Rik	ENSMUST00000161267,ENSMUST00000162421	4.26923	11.6123	14.9465	3.40011e-06	0.000740045	5.35945	9.67746	9.61517	9.14055	13.8347	13.2929	14.1133
A_55_P1956593	ENSMUSG00000040428	pleckstrin homology domain containing, family A (phosphoinositide binding specific) member 4 [Source:MGI Symbol;Acc:MGI:1916467]	Plekha4	ENSMUST00000051810,ENSMUST00000121932,ENSMUST00000135282,ENSMUST00000138053,ENSMUST00000149052	4.89473	9.38141	14.9027	3.46264e-06	0.000740045	5.3419	6.61224	6.59935	7.59053	12.0941	11.7945	11.5977
A_51_P261999	ENSMUSG00000044095	RIKEN cDNA 2410075B13 gene [Source:MGI Symbol;Acc:MGI:1925902]	2410075B13Rik	ENSMUST00000056439	-3.30896	7.52898	-14.8871	3.48517e-06	0.000740045	5.33565	9.1595	9.01478	9.37611	6.09112	5.57024	5.96214
A_55_P2086433	ENSMUSG00000041827	2'-5' oligoadenylate synthetase-like 1 [Source:MGI Symbol;Acc:MGI:2180849]	Oasl1	ENSMUST00000031540,ENSMUST00000112143,ENSMUST00000165959	5.55224	14.9317	14.8845	3.48888e-06	0.000740045	5.33463	12.4022	12.6707	11.3939	17.8151	17.9249	17.3836
A_52_P174915	ENSMUSG00000050953	gap junction protein, alpha 1 [Source:MGI Symbol;Acc:MGI:95713]	Gja1	ENSMUST00000068581	4.99302	4.89804	14.7624	3.67201e-06	0.000768934	5.28526	2.67358	2.57489	1.95613	7.75314	7.62662	6.8039
A_55_P2137121	ENSMUSG00000079794		AC125149.3	ENSMUST00000115931	4.16168	11.2716	14.7512	3.68924e-06	0.000768934	5.28073	9.50482	9.38654	8.68079	13.5129	13.0907	13.4535
A_55_P2182358	ENSMUSG00000019564	AT rich interactive domain 3A (BRIGHT-like) [Source:MGI Symbol;Acc:MGI:1328360]	Arid3a	ENSMUST00000019708	-3.05718	9.25664	-14.7244	3.73108e-06	0.00077095	5.26983	10.8316	10.9902	10.5338	7.57873	7.8815	7.72392
A_51_P265571	ENSMUSG00000030790	adrenomedullin [Source:MGI Symbol;Acc:MGI:108058]	Adm	ENSMUST00000033054	4.25237	6.28281	14.6795	3.80255e-06	0.000775047	5.25147	3.94052	4.4712	4.05817	8.84434	8.41841	7.96424
A_55_P2142870	ENSMUSG00000033799	cDNA sequence BC016423 [Source:MGI Symbol;Acc:MGI:2145274]	BC016423	ENSMUST00000096069,ENSMUST00000110712	3.8735	7.3105	14.6714	3.81558e-06	0.000775047	5.24816	5.26893	5.21564	5.6367	8.90533	9.1666	9.66983
A_55_P2016034	ENSMUSG00000074151	NLR family, CARD domain containing 5 [Source:MGI Symbol;Acc:MGI:3612191]	Nlrc5	ENSMUST00000053085,ENSMUST00000098489,ENSMUST00000137032	3.11971	11.7232	14.6148	3.90814e-06	0.000787178	5.22494	10.0462	10.4881	9.95584	13.1888	13.3068	13.3537
A_55_P2057936	ENSMUSG00000082292	predicted gene 12250 [Source:MGI Symbol;Acc:MGI:3649299]	Gm12250	ENSMUST00000164282	4.12675	10.6156	14.5784	3.96897e-06	0.000789982	5.20996	8.22464	8.94331	8.48885	12.4868	12.4695	13.0809
A_55_P1953241	ENSMUSG00000018143	v-maf musculoaponeurotic fibrosarcoma oncogene family, protein K (avian) [Source:MGI Symbol;Acc:MGI:99951]	Mafk	ENSMUST00000018287,ENSMUST00000110836	2.51878	10.8498	14.5247	4.06092e-06	0.000789982	5.18773	9.63414	9.5936	9.54335	12.1645	11.9814	12.1816
A_55_P2085060	ENSMUSG00000037428	VGF nerve growth factor inducible [Source:MGI Symbol;Acc:MGI:1343180]	Vgf	ENSMUST00000041543	5.49145	5.04832	14.5198	4.0695e-06	0.000789982	5.18568	2.46182	2.04636	2.3996	8.43426	7.91661	7.03125
A_66_P138673	ENSMUSG00000045795	WAS protein homolog associated with actin, golgi membranes and microtubules [Source:MGI Symbol;Acc:MGI:2142282]	Whamm	ENSMUST00000055230,ENSMUST00000063385,ENSMUST00000085099,ENSMUST00000165460	3.74759	9.21246	14.5104	4.08572e-06	0.000789982	5.18182	7.19311	7.15798	7.66493	10.9896	10.8151	11.4541
A_30_P01025572	ENSMUSG00000029798	hect domain and RLD 6 [Source:MGI Symbol;Acc:MGI:1914388]	Herc6	ENSMUST00000031817	3.03329	11.0974	14.5098	4.08685e-06	0.000789982	5.18155	9.63918	9.75558	9.3476	12.6824	12.4017	12.7581
A_55_P1976926	ENSMUSG00000045980	transmembrane protein 104 [Source:MGI Symbol;Acc:MGI:2444222]	Tmem104	ENSMUST00000061450,ENSMUST00000100235	-3.22399	8.80058	-14.4815	4.1366e-06	0.000791498	5.16979	10.7111	10.3652	10.1614	7.29804	6.98814	7.27959
A_55_P1998416	ENSMUSG00000078920	interferon gamma inducible protein 47 [Source:MGI Symbol;Acc:MGI:99448]	Ifi47	ENSMUST00000046704,ENSMUST00000109202	3.38126	14.474	14.4679	4.16074e-06	0.000791498	5.16414	12.6228	13.1979	12.5293	16.1457	16.1593	16.1888
A_55_P2088028	ENSMUSG00000022353	metastasis suppressor 1 [Source:MGI Symbol;Acc:MGI:2384818]	Mtss1	ENSMUST00000036782,ENSMUST00000080371,ENSMUST00000110150,ENSMUST00000110151	-3.77811	7.52175	-14.4152	4.25589e-06	0.000795038	5.14214	9.69271	9.59563	8.94407	5.49803	5.5608	5.83927
A_66_P138137	ENSMUSG00000021871	purine-nucleoside phosphorylase [Source:MGI Symbol;Acc:MGI:97365]	Pnp	ENSMUST00000048615	2.70731	16.1411	14.4029	4.27847e-06	0.000795038	5.13699	14.6907	14.9189	14.7528	17.4277	17.3794	17.6773
A_52_P680710	ENSMUSG00000021929	karyopherin (importin) alpha 3 [Source:MGI Symbol;Acc:MGI:1100863]	Kpna3	ENSMUST00000022496	2.48813	12.2181	14.3936	4.29566e-06	0.000795038	5.13309	11.0443	10.8918	10.9859	13.5073	13.3619	13.5172
A_55_P2171273	ENSMUSG00000032727	mesoderm induction early response 1, family member 3 [Source:MGI Symbol;Acc:MGI:2442317]	Mier3	ENSMUST00000047412,ENSMUST00000109270,ENSMUST00000109271,ENSMUST00000109272,ENSMUST00000137268	3.22914	8.2369	14.3822	4.31689e-06	0.000795038	5.12829	6.76411	6.85776	6.24512	9.90276	9.80165	9.85002
A_51_P305437	ENSMUSG00000005973	reticulocalbin 1 [Source:MGI Symbol;Acc:MGI:104559]	Rcn1	ENSMUST00000006128,ENSMUST00000127019	3.13127	9.47984	14.3551	4.36757e-06	0.000795038	5.11692	7.89319	7.68294	8.16648	11.274	10.9305	10.932
A_51_P284426	ENSMUSG00000047363	CSA-conditional, T cell activation-dependent protein [Source:MGI Symbol;Acc:MGI:1925867]	Cstad	ENSMUST00000102853	-3.25365	6.10063	-14.3494	4.37836e-06	0.000795038	5.11451	7.7549	7.80079	7.62668	4.1022	4.59222	4.72698
A_55_P2058671	ENSMUSG00000037224	zinc finger, FYVE domain containing 28 [Source:MGI Symbol;Acc:MGI:2684992]	Zfyve28	ENSMUST00000094868,ENSMUST00000163412	-6.2176	7.00414	-14.3301	4.41491e-06	0.000795647	5.10641	10.5704	10.6654	9.10295	3.92178	3.92178	3.84246
A_55_P2120577	ENSMUSG00000039910	Cbp/p300-interacting transactivator, with Glu/Asp-rich carboxy-terminal domain, 2 [Source:MGI Symbol;Acc:MGI:1306784]	Cited2	ENSMUST00000038107,ENSMUST00000105529	3.93989	12.7129	14.2523	4.56634e-06	0.000816795	5.0735	10.8044	11.0476	10.377	14.5848	14.3955	15.0683
A_55_P1961968	ENSMUSG00000019817	pleiomorphic adenoma gene-like 1 [Source:MGI Symbol;Acc:MGI:1100874]	Plagl1	ENSMUST00000105548,ENSMUST00000121325,ENSMUST00000121646,ENSMUST00000121766	6.67143	7.43842	14.2286	4.61378e-06	0.000819167	5.06341	4.6201	4.40284	3.28518	11.3868	10.8222	10.1134
A_52_P188678	ENSMUSG00000062300	poliovirus receptor-related 2 [Source:MGI Symbol;Acc:MGI:97822]	Pvrl2	ENSMUST00000108450	3.31413	10.6699	14.1821	4.70817e-06	0.00082978	5.04361	9.06321	9.17855	8.79679	12.6467	12.0387	12.2956
A_55_P2025248	ENSMUSG00000001156	MAX dimerization protein 1 [Source:MGI Symbol;Acc:MGI:96908]	Mxd1	ENSMUST00000001184	2.6929	10.4422	14.1443	4.78676e-06	0.000832025	5.02742	9.14377	9.25113	8.89222	11.8959	11.7707	11.6991
A_55_P1966109	ENSMUSG00000001036	epsin 2 [Source:MGI Symbol;Acc:MGI:1333766]	Epn2	ENSMUST00000001063,ENSMUST00000108711,ENSMUST00000108712,ENSMUST00000108713	-3.52246	6.55573	-14.1399	4.7959e-06	0.000832025	5.02555	8.44498	8.01007	8.49582	4.53463	5.13686	4.712
A_30_P01024838	ENSMUSG00000078616	tripartite motif-containing 30C [Source:MGI Symbol;Acc:MGI:4821257]	Trim30c	ENSMUST00000106828	4.49095	9.82823	14.1255	4.82621e-06	0.000832025	5.01938	7.34458	8.21889	7.1848	12.0569	11.8742	12.29
A_55_P2082989	ENSMUSG00000052688	RIKEN cDNA 5430435G22 gene [Source:MGI Symbol;Acc:MGI:2442295]	5430435G22Rik	ENSMUST00000064679	-3.68474	12.572	-14.1097	4.85976e-06	0.000832025	5.0126	14.7511	14.5781	13.9138	10.6999	10.7625	10.7265
A_55_P2180909	ENSMUSG00000044095	RIKEN cDNA 2410075B13 gene [Source:MGI Symbol;Acc:MGI:1925902]	2410075B13Rik	ENSMUST00000056439	-3.27261	7.35673	-14.083	4.91716e-06	0.000835882	5.0011	9.03365	8.78186	9.16361	6.02242	5.41934	5.71953
A_51_P162116	ENSMUSG00000049285	metallo-beta-lactamase domain containing 1 [Source:MGI Symbol;Acc:MGI:2679717]	Mblac1	ENSMUST00000057773	-2.87477	7.4745	-14.0407	5.00959e-06	0.000845598	4.98284	8.94916	8.93979	8.84669	6.32197	5.97756	5.81179
A_55_P2094118	ENSMUSG00000023008	formin-like 3 [Source:MGI Symbol;Acc:MGI:109569]	Fmnl3	ENSMUST00000023746,ENSMUST00000081224,ENSMUST00000088233,ENSMUST00000100213,ENSMUST00000120633	-3.17469	8.76808	-14.0013	5.0974e-06	0.000854402	4.96579	10.4543	10.5958	10.0161	7.06342	7.11865	7.36012
A_52_P350616	ENSMUSG00000018405	mitochondrial rRNA methyltransferase 1 homolog (S. cerevisiae) [Source:MGI Symbol;Acc:MGI:2443470]	Mrm1	ENSMUST00000018549	-2.36406	10.3251	-13.9613	5.18855e-06	0.000863137	4.94839	11.4646	11.5096	11.5471	9.17665	9.05445	9.19803
A_55_P2155103	ENSMUSG00000027887	synaptophysin-like 2 [Source:MGI Symbol;Acc:MGI:1328311]	Sypl2	ENSMUST00000029486,ENSMUST00000141387	3.74334	5.30607	13.947	5.22153e-06	0.000863137	4.94217	3.8265	3.40217	3.07452	7.28589	7.37619	6.87113
A_55_P2066697	ENSMUSG00000020773	tripartite motif-containing 47 [Source:MGI Symbol;Acc:MGI:1917374]	Trim47	ENSMUST00000021120,ENSMUST00000106441,ENSMUST00000141531	-3.75672	10.9055	-13.9044	5.3212e-06	0.000870337	4.92358	12.8762	13.1924	12.283	8.93897	9.0889	9.05363
A_55_P2308738	ENSMUSG00000051065	RIKEN cDNA 1600021P15 gene [Source:MGI Symbol;Acc:MGI:1917028]	1600021P15Rik	ENSMUST00000058376,ENSMUST00000100023	2.39226	3.92325	13.8847	5.36814e-06	0.000870337	4.91494	2.79113	2.59908	2.79113	5.11459	5.13686	5.10668
A_55_P1966731	ENSMUSG00000039997	interferon activated gene 203 [Source:MGI Symbol;Acc:MGI:96428]	Ifi203	ENSMUST00000042228,ENSMUST00000081216,ENSMUST00000123708,ENSMUST00000128430,ENSMUST00000129829,ENSMUST00000156895	4.64346	12.3217	13.8822	5.37402e-06	0.000870337	4.91386	10.0689	10.4905	9.44048	14.5652	14.3346	15.0305
A_55_P2091496	ENSMUSG00000046323	developmental pluripotency-associated 3 [Source:MGI Symbol;Acc:MGI:1920958]	Dppa3	ENSMUST00000049644,ENSMUST00000123429	-3.29497	5.22827	-13.8483	5.4559e-06	0.000877667	4.89898	6.79717	7.09521	6.73488	3.60658	3.88956	3.24622
A_55_P2015687	ENSMUSG00000068245	DNA segment, Chr 14, ERATO Doi 668, expressed [Source:MGI Symbol;Acc:MGI:1277133]	D14Ertd668e	ENSMUST00000089448,ENSMUST00000095157,ENSMUST00000160425,ENSMUST00000161754	3.23708	13.1922	13.7964	5.58414e-06	0.000884549	4.8761	11.5145	11.914	11.2924	14.7929	14.6348	15.0045
A_52_P532456	ENSMUSG00000019817	pleiomorphic adenoma gene-like 1 [Source:MGI Symbol;Acc:MGI:1100874]	Plagl1	ENSMUST00000121646	6.56603	6.90896	13.7784	5.62931e-06	0.000884549	4.86816	4.18264	3.95414	2.74106	10.7358	10.2843	9.55582
A_51_P445473	ENSMUSG00000036587	fucosyltransferase 7 [Source:MGI Symbol;Acc:MGI:107692]	Fut7	ENSMUST00000041654,ENSMUST00000100320,ENSMUST00000114278	-3.96604	9.06557	-13.776	5.63532e-06	0.000884549	4.86711	10.9636	11.4595	10.7227	7.47697	6.79224	6.97845
A_55_P2061170	ENSMUSG00000039813	TBC1 domain family, member 2 [Source:MGI Symbol;Acc:MGI:2652885]	Tbc1d2	ENSMUST00000084621	-4.81961	8.84109	-13.7717	5.64629e-06	0.000884549	4.86519	11.6442	11.3123	10.7962	6.35354	6.98814	5.95216
A_52_P20727	ENSMUSG00000044231	NHL repeat containing 1 [Source:MGI Symbol;Acc:MGI:2145264]	Nhlrc1	ENSMUST00000052747	-3.18043	7.224	-13.7238	5.76916e-06	0.000897929	4.84395	8.88662	8.57316	8.98286	5.91773	5.63612	5.34749
A_30_P01027922	ENSMUSG00000078616	tripartite motif-containing 30C [Source:MGI Symbol;Acc:MGI:4821257]	Trim30c	ENSMUST00000106828	7.02019	8.01033	13.5955	6.11401e-06	0.000924124	4.78659	4.37277	5.5763	3.55163	11.5605	11.1759	11.8249
A_55_P2137611	ENSMUSG00000069874	immunity-related GTPase family M member 2 [Source:MGI Symbol;Acc:MGI:1926262]	Irgm2	ENSMUST00000058704,ENSMUST00000108836	3.26632	13.159	13.5642	6.2017e-06	0.000924124	4.77249	11.4351	11.9469	11.1954	14.7954	14.8062	14.7748
A_51_P224517	ENSMUSG00000025764	PHD finger protein 17 [Source:MGI Symbol;Acc:MGI:1925835]	Phf17	ENSMUST00000026865,ENSMUST00000163764,ENSMUST00000168086,ENSMUST00000170711	-2.89186	7.61506	-13.5441	6.25858e-06	0.000924124	4.76345	9.37652	8.93703	8.86942	6.28119	6.05642	6.16977
A_66_P134149	ENSMUSG00000028385	sorting nexin family member 30 [Source:MGI Symbol;Acc:MGI:2443882]	Snx30	ENSMUST00000030080	-3.27759	8.31965	-13.5322	6.2929e-06	0.000924124	4.75804	9.96346	9.84664	10.0652	7.11095	6.4782	6.45339
A_55_P2151601	ENSMUSG00000047735	sterile alpha motif domain containing 9-like [Source:MGI Symbol;Acc:MGI:1343184]	Samd9l	ENSMUST00000120087	2.52669	14.4567	13.5291	6.30161e-06	0.000924124	4.75667	13.1541	13.3544	13.0716	15.7891	15.5733	15.7977
A_55_P2120469	ENSMUSG00000071324	armadillo repeat containing 2 [Source:MGI Symbol;Acc:MGI:1916449]	Armc2	ENSMUST00000105503,ENSMUST00000160262	-2.85406	6.95361	-13.5266	6.309e-06	0.000924124	4.7555	8.56351	8.46251	8.11589	5.63728	5.60918	5.33326
A_55_P2097448	ENSMUSG00000031586	RNA binding protein gene with multiple splicing [Source:MGI Symbol;Acc:MGI:1334446]	Rbpms	ENSMUST00000033995	3.18462	7.74013	13.5084	6.36163e-06	0.000924124	4.74727	6.29191	6.16897	5.98259	9.31672	9.00611	9.67451
A_55_P2098200	ENSMUSG00000035274	trophoblast glycoprotein [Source:MGI Symbol;Acc:MGI:1341264]	Tpbg	ENSMUST00000006559,ENSMUST00000098500	5.09745	4.75088	13.4973	6.39394e-06	0.000924124	4.74225	2.41636	1.7905	2.3996	8.00227	7.18103	6.71551
A_55_P2127303	ENSMUSG00000038451	splA/ryanodine receptor domain and SOCS box containing 2 [Source:MGI Symbol;Acc:MGI:1315199]	Spsb2	ENSMUST00000047760,ENSMUST00000052727,ENSMUST00000112473	-2.51906	12.2699	-13.4649	6.48961e-06	0.000924124	4.72752	13.6815	13.5249	13.3818	11.1535	10.9316	10.9458
A_51_P372099	ENSMUSG00000053338	T cell-interacting, activating receptor on myeloid cells 1 [Source:MGI Symbol;Acc:MGI:2442280]	Tarm1	ENSMUST00000065703	4.33657	5.10132	13.4471	6.54282e-06	0.000924124	4.71942	3.22389	2.43594	3.13929	6.99336	7.05715	7.75831
A_55_P2105256	ENSMUSG00000020773	tripartite motif-containing 47 [Source:MGI Symbol;Acc:MGI:1917374]	Trim47	ENSMUST00000021120,ENSMUST00000106441,ENSMUST00000141531	-4.25982	10.5286	-13.4382	6.56952e-06	0.000924124	4.71538	12.9304	13.0584	11.9867	8.30082	8.47489	8.42035
A_55_P1981479	ENSMUSG00000046879	immunity-related GTPase family M member 1 [Source:MGI Symbol;Acc:MGI:107567]	Irgm1	ENSMUST00000049519,ENSMUST00000097271,ENSMUST00000169066	3.26087	12.1697	13.4276	6.60172e-06	0.000924124	4.71053	10.6905	10.7175	10.2097	13.8085	13.53	14.0618
A_51_P149349	ENSMUSG00000072889	nuclear transcription factor, X-box binding-like 1 [Source:MGI Symbol;Acc:MGI:1923646]	Nfxl1	ENSMUST00000087216,ENSMUST00000135318,ENSMUST00000149393	2.88573	10.5189	13.4178	6.63145e-06	0.000924124	4.70607	9.11482	8.85752	9.25562	12.1255	12.0552	11.7045
A_66_P122110	ENSMUSG00000026088	MIT, microtubule interacting and transport, domain containing 1 [Source:MGI Symbol;Acc:MGI:1916278]	Mitd1	ENSMUST00000027257,ENSMUST00000127170,ENSMUST00000139725	2.26952	11.0032	13.4109	6.6525e-06	0.000924124	4.70292	9.8584	9.95311	9.79379	12.1563	12.0993	12.1582
A_55_P2100295	ENSMUSG00000025195	dynamin binding protein [Source:MGI Symbol;Acc:MGI:1917352]	Dnmbp	ENSMUST00000026209,ENSMUST00000112037	-2.48986	4.63348	-13.4069	6.66464e-06	0.000924124	4.70111	5.93858	6.00478	5.69188	3.28945	3.40789	3.46832
A_55_P2308283	ENSMUSG00000087249	predicted gene 16062 [Source:MGI Symbol;Acc:MGI:3802162]	Gm16062	ENSMUST00000151825	-2.82307	6.4197	-13.3803	6.74689e-06	0.000924124	4.68893	7.91727	7.86129	7.71515	5.30291	4.77548	4.94612
A_55_P2164492	ENSMUSG00000027639	SAM domain and HD domain, 1 [Source:MGI Symbol;Acc:MGI:1927468]	Samhd1	ENSMUST00000149313	3.3609	7.77643	13.3746	6.76487e-06	0.000924124	4.68628	6.46748	6.10313	5.71733	9.42243	9.64917	9.29905
A_55_P2140151	ENSMUSG00000032633	folliculin [Source:MGI Symbol;Acc:MGI:2442184]	Flcn	ENSMUST00000102697,ENSMUST00000148151	-2.93501	11.3161	-13.3734	6.76852e-06	0.000924124	4.68575	12.6538	12.9618	12.7353	9.77082	10.1535	9.62156
A_55_P1979893	ENSMUSG00000022389	thyrotroph embryonic factor [Source:MGI Symbol;Acc:MGI:98663]	Tef	ENSMUST00000052561,ENSMUST00000109553	-3.21598	11.8496	-13.3728	6.77042e-06	0.000924124	4.68547	13.6807	13.5603	13.1318	10.2169	10.5054	10.0026
A_55_P1961084	ENSMUSG00000021754	mitogen-activated protein kinase kinase kinase 1 [Source:MGI Symbol;Acc:MGI:1346872]	Map3k1	ENSMUST00000022274,ENSMUST00000109267	-2.97695	11.1508	-13.3595	6.81191e-06	0.000924124	4.6794	12.6277	12.9556	12.3343	9.77174	9.56005	9.65503
A_51_P443754	ENSMUSG00000015501	human immunodeficiency virus type I enhancer binding protein 2 [Source:MGI Symbol;Acc:MGI:1338076]	Hivep2	ENSMUST00000015645	4.57335	7.06417	13.3554	6.82486e-06	0.000924124	4.67751	4.99451	5.25994	4.07805	9.56383	9.35384	9.13487
A_55_P2016462	ENSMUSG00000034855	chemokine (C-X-C motif) ligand 10 [Source:MGI Symbol;Acc:MGI:1352450]	Cxcl10	ENSMUST00000038816	9.84199	13.5006	13.3495	6.84353e-06	0.000924124	4.6748	6.88743	8.89291	9.9584	18.584	18.4593	18.2215
A_55_P2184013	ENSMUSG00000052477	RIKEN cDNA C130026I21 gene [Source:MGI Symbol;Acc:MGI:3612702]	C130026I21Rik	ENSMUST00000093506	3.06544	7.22184	13.3481	6.84805e-06	0.000924124	4.67414	5.79993	5.41664	5.85081	8.47059	8.9725	8.8206
A_51_P402193	ENSMUSG00000021754	mitogen-activated protein kinase kinase kinase 1 [Source:MGI Symbol;Acc:MGI:1346872]	Map3k1	ENSMUST00000022274,ENSMUST00000109267	-2.96863	11.081	-13.3434	6.86279e-06	0.000924124	4.672	12.5781	12.8292	12.2888	9.80473	9.53182	9.45363
A_52_P316933	ENSMUSG00000032261	SH3 domain binding glutamic acid-rich protein like 2 [Source:MGI Symbol;Acc:MGI:1915350]	Sh3bgrl2	ENSMUST00000113215	2.69377	12.0733	13.3028	6.99321e-06	0.000936426	4.65328	10.6426	10.8235	10.7131	13.4723	13.6312	13.157
A_51_P476851	ENSMUSG00000007570	Fanconi anemia, complementation group E [Source:MGI Symbol;Acc:MGI:1920025]	Fance	ENSMUST00000007714,ENSMUST00000114801,ENSMUST00000114803,ENSMUST00000114804,ENSMUST00000124870,ENSMUST00000156569	-2.70027	11.4086	-13.2754	7.08287e-06	0.000940567	4.6406	12.8473	12.9367	12.4922	9.97581	10.0108	10.1888
A_55_P2079425	ENSMUSG00000027351	sprouty protein with EVH-1 domain 1, related sequence [Source:MGI Symbol;Acc:MGI:2150016]	Spred1	ENSMUST00000028829	2.23139	10.8398	13.2694	7.10262e-06	0.000940567	4.63783	9.68566	9.70015	9.78658	11.915	11.9357	12.0159
A_55_P2053032	ENSMUSG00000037752	X Kell blood group precursor related family member 8 homolog [Source:MGI Symbol;Acc:MGI:2685877]	Xkr8	ENSMUST00000045550	3.4204	10.0934	13.2494	7.16879e-06	0.000944114	4.62859	8.09293	8.19156	8.86509	11.6975	11.7941	11.9192
A_55_P2031871	ENSMUSG00000035172	pleckstrin homology domain containing, family H (with MyTH4 domain) member 3 [Source:MGI Symbol;Acc:MGI:2384950]	Plekhh3	ENSMUST00000043397,ENSMUST00000129895,ENSMUST00000139200,ENSMUST00000164474	-3.31364	7.8308	-13.237	7.21026e-06	0.000944386	4.62285	9.28603	9.3227	9.85414	6.2329	6.40194	5.8871
A_55_P2100620	ENSMUSG00000081769	predicted gene 12216 [Source:MGI Symbol;Acc:MGI:3650088]	Gm12216	ENSMUST00000117316	4.20575	7.35637	13.2031	7.32533e-06	0.000954244	4.60707	5.40375	5.17796	5.17876	9.04481	9.20883	10.1241
A_55_P2068892	ENSMUSG00000027947	interleukin 6 receptor, alpha [Source:MGI Symbol;Acc:MGI:105304]	Il6ra	ENSMUST00000029559	-3.05569	11.4378	-13.1552	7.49119e-06	0.000970574	4.58474	12.6587	13.3418	12.8963	9.91464	9.99742	9.81768
A_52_P451888	ENSMUSG00000020694	tousled-like kinase 2 (Arabidopsis) [Source:MGI Symbol;Acc:MGI:1346023]	Tlk2	ENSMUST00000015107,ENSMUST00000092537,ENSMUST00000106936,ENSMUST00000106939,ENSMUST00000106941,ENSMUST00000126175,ENSMUST00000145048	2.30417	8.98718	13.1306	7.57814e-06	0.000976561	4.57322	7.95112	7.73364	7.82051	10.188	10.0512	10.1786
A_52_P32369	ENSMUSG00000066456	high mobility group nucleosomal binding domain 3 [Source:MGI Symbol;Acc:MGI:2138069]	Hmgn3	ENSMUST00000159760,ENSMUST00000161370,ENSMUST00000161505,ENSMUST00000161796,ENSMUST00000161815,ENSMUST00000162246	2.32096	9.70787	13.1071	7.66231e-06	0.000982128	4.56219	8.62575	8.6069	8.40953	10.9572	10.8394	10.8084
A_51_P161021	ENSMUSG00000045932	interferon-induced protein with tetratricopeptide repeats 2 [Source:MGI Symbol;Acc:MGI:99449]	Ifit2	ENSMUST00000102826	5.49292	13.5904	13.061	7.83047e-06	0.000995462	4.5405	11.2191	11.407	9.9058	16.5105	16.4033	16.0968
A_51_P342481	ENSMUSG00000026827	glycerol phosphate dehydrogenase 2, mitochondrial [Source:MGI Symbol;Acc:MGI:99778]	Gpd2	ENSMUST00000028167,ENSMUST00000112618,ENSMUST00000169687	2.76515	10.0611	13.0559	7.8494e-06	0.000995462	4.53809	8.72759	8.36708	8.94097	11.4565	11.4111	11.4634
A_51_P412835	ENSMUSG00000002307	Fas death domain-associated protein [Source:MGI Symbol;Acc:MGI:1197015]	Daxx	ENSMUST00000079421,ENSMUST00000170075,ENSMUST00000173279,ENSMUST00000174146,ENSMUST00000174541	2.95083	14.771	12.9913	8.09303e-06	0.00101645	4.50751	13.3004	13.5197	13.0668	16.0798	16.1178	16.5418
A_66_P121787	ENSMUSG00000047735	sterile alpha motif domain containing 9-like [Source:MGI Symbol;Acc:MGI:1343184]	Samd9l	ENSMUST00000120087	2.70011	13.2722	12.9896	8.09974e-06	0.00101645	4.50668	11.8959	12.0944	11.7762	14.6843	14.8112	14.3713
A_52_P239787	ENSMUSG00000022035	coiled-coil domain containing 25 [Source:MGI Symbol;Acc:MGI:1914429]	Ccdc25	ENSMUST00000022614	2.67505	9.02092	12.9731	8.16329e-06	0.00101777	4.49886	7.65515	7.72501	7.67004	10.1037	10.3317	10.6399
A_55_P2012498	ENSMUSG00000055612	cell division cycle associated 7 [Source:MGI Symbol;Acc:MGI:1914203]	Cdca7	ENSMUST00000102691	-4.65118	6.28263	-12.9649	8.19518e-06	0.00101777	4.49495	7.9135	8.9592	8.95196	4.27261	4.01944	3.57906
A_51_P262515	ENSMUSG00000044703	PHD finger protein 11 [Source:MGI Symbol;Acc:MGI:1918441]	Phf11	ENSMUST00000062307	3.6022	12.4483	12.8974	8.46278e-06	0.00104495	4.46276	10.6537	11.0994	10.1885	14.0966	14.191	14.4607
A_55_P2019009	ENSMUSG00000039697	nuclear receptor coactivator 7 [Source:MGI Symbol;Acc:MGI:2444847]	Ncoa7	ENSMUST00000068567,ENSMUST00000092610,ENSMUST00000099982,ENSMUST00000105514	3.77179	8.2123	12.8879	8.50119e-06	0.00104495	4.45822	6.62501	6.60811	5.74611	10.0731	9.94776	10.2737
A_52_P151320	ENSMUSG00000044469	tumor necrosis factor, alpha-induced protein 8-like 1 [Source:MGI Symbol;Acc:MGI:1913693]	Tnfaip8l1	ENSMUST00000077788	-2.76669	8.68268	-12.8309	8.73645e-06	0.00106008	4.43083	10.0462	10.3189	9.83304	7.39414	7.08844	7.41542
A_55_P2394308	ENSMUSG00000021765	follistatin [Source:MGI Symbol;Acc:MGI:95586]	Fst	ENSMUST00000022287	4.94805	5.00344	12.8188	8.78739e-06	0.00106008	4.42499	3.18047	2.23302	2.17476	8.06927	7.15717	7.20596
A_55_P2082319	ENSMUSG00000070501	cDNA sequence BC094916 [Source:MGI Symbol;Acc:MGI:3584522]	BC094916	ENSMUST00000090406,ENSMUST00000097463,ENSMUST00000139092	6.30748	6.15976	12.8161	8.79901e-06	0.00106008	4.42366	3.27058	3.80739	1.9401	8.94331	9.49684	9.50035
A_52_P476029	ENSMUSG00000061411	RIKEN cDNA 8430427H17 gene [Source:MGI Symbol;Acc:MGI:1918765]	8430427H17Rik	ENSMUST00000035346,ENSMUST00000109784	-2.98722	8.60132	-12.8044	8.84839e-06	0.00106008	4.41804	10.07	10.1452	10.0696	7.41204	7.19901	6.71208
A_55_P2046802	ENSMUSG00000012519	mixed lineage kinase domain-like [Source:MGI Symbol;Acc:MGI:1921818]	Mlkl	ENSMUST00000056157,ENSMUST00000120432,ENSMUST00000135710	2.56463	11.2051	12.7933	8.89573e-06	0.00106008	4.41268	9.8869	10.1365	9.74494	12.6349	12.4977	12.3297
A_55_P2091736	ENSMUSG00000027339	Ras association (RalGDS/AF-6) domain family member 2 [Source:MGI Symbol;Acc:MGI:2442060]	Rassf2	ENSMUST00000028814,ENSMUST00000103182	-2.76257	11.1797	-12.7851	8.93097e-06	0.00106008	4.40871	12.4384	12.8378	12.4069	9.86551	9.94552	9.58433
A_55_P2088401	ENSMUSG00000056116	histocompatibility 2, T region locus 22 [Source:MGI Symbol;Acc:MGI:95956]	H2-T22	ENSMUST00000077960,ENSMUST00000080015,ENSMUST00000173280	2.31066	11.5468	12.7844	8.9339e-06	0.00106008	4.40838	10.3838	10.4838	10.3069	12.5571	12.7187	12.8306
A_55_P2042156	ENSMUSG00000025375	apoptosis-associated tyrosine kinase [Source:MGI Symbol;Acc:MGI:1197518]	Aatk	ENSMUST00000064307,ENSMUST00000103019,ENSMUST00000103020,ENSMUST00000142959,ENSMUST00000150730	-3.22614	8.80155	-12.7435	9.11186e-06	0.00107587	4.38856	10.3464	10.3688	10.5286	7.02361	7.65365	6.88816
A_55_P2098935	ENSMUSG00000059013	SH2 domain containing 3C [Source:MGI Symbol;Acc:MGI:1351631]	Sh2d3c	ENSMUST00000074248,ENSMUST00000113242	-2.86002	10.8193	-12.7218	9.20802e-06	0.0010819	4.378	12.2037	12.4135	12.1307	9.37263	9.69814	9.09704
A_55_P1962344	ENSMUSG00000030966	tripartite motif-containing 21 [Source:MGI Symbol;Acc:MGI:106657]	Trim21	ENSMUST00000033264,ENSMUST00000106913	2.96857	12.495	12.682	9.38706e-06	0.00109579	4.35862	10.7508	11.1641	11.1174	14.0706	14.2073	13.66
A_55_P2048912	ENSMUSG00000037731	cDNA sequence BC013712 [Source:MGI Symbol;Acc:MGI:2446213]	BC013712	ENSMUST00000045154	2.52763	12.8424	12.6753	9.41768e-06	0.00109579	4.35534	11.4272	11.7751	11.5334	14.1174	13.931	14.2702
A_51_P142046	ENSMUSG00000039670	RIKEN cDNA 1810049H13 gene [Source:MGI Symbol;Acc:MGI:1913681]	1810049H13Rik	ENSMUST00000044007	-2.71322	8.93951	-12.654	9.51554e-06	0.00110183	4.34493	10.3579	10.5529	9.97756	7.57873	7.51674	7.65322
A_55_P2000067	ENSMUSG00000018899	interferon regulatory factor 1 [Source:MGI Symbol;Acc:MGI:96590]	Irf1	ENSMUST00000108922	3.75999	4.28573	12.5937	9.79946e-06	0.00112292	4.3153	1.87869	2.48991	2.84861	6.11025	6.42479	5.96214
A_55_P2122334	ENSMUSG00000055053	nuclear factor I/C [Source:MGI Symbol;Acc:MGI:109591]	Nfic	ENSMUST00000020461,ENSMUST00000078185,ENSMUST00000105319,ENSMUST00000105320,ENSMUST00000105321,ENSMUST00000117966,ENSMUST00000140916	-2.56479	10.6973	-12.5859	9.83647e-06	0.00112292	4.3115	11.984	11.9271	12.0279	9.35885	9.18961	9.69617
A_52_P136914	ENSMUSG00000031767	nudix (nucleoside diphosphate linked moiety X)-type motif 7 [Source:MGI Symbol;Acc:MGI:1914778]	Nudt7	ENSMUST00000073521,ENSMUST00000109109,ENSMUST00000134593,ENSMUST00000147605	-2.32993	7.24323	-12.5856	9.83823e-06	0.00112292	4.31132	8.58921	8.37501	8.26037	6.0758	5.99848	6.16053
A_51_P210956	ENSMUSG00000027962	vascular cell adhesion molecule 1 [Source:MGI Symbol;Acc:MGI:98926]	Vcam1	ENSMUST00000029574	4.65889	8.49941	12.5585	9.96916e-06	0.00112406	4.29799	5.78509	6.17956	6.54523	10.7462	10.2553	11.4851
A_52_P530291	ENSMUSG00000024014	proviral integration site 1 [Source:MGI Symbol;Acc:MGI:97584]	Pim1	ENSMUST00000024811	3.04485	11.3932	12.558	9.97173e-06	0.00112406	4.29773	10.1687	9.59733	9.84632	12.7042	12.8319	13.2107
A_55_P1960436	ENSMUSG00000027776	interleukin 12a [Source:MGI Symbol;Acc:MGI:96539]	Il12a	ENSMUST00000029345,ENSMUST00000107816	3.01724	3.94985	12.5545	9.98893e-06	0.00112406	4.29599	2.28131	2.71444	2.32796	5.30291	5.26818	5.80432
A_55_P2133220	ENSMUSG00000051517	RIKEN cDNA E130306D19 gene [Source:MGI Symbol;Acc:MGI:3036286]	E130306D19Rik	ENSMUST00000054538,ENSMUST00000128754,ENSMUST00000129378,ENSMUST00000152134	-3.33942	7.54523	-12.5055	1.02317e-05	0.001146	4.27175	9.08829	9.56619	8.99034	6.00343	6.13407	5.48907
A_52_P205797	ENSMUSG00000030315	vestigial like 4 (Drosophila) [Source:MGI Symbol;Acc:MGI:2652840]	Vgll4	ENSMUST00000032459	-4.51893	6.4472	-12.491	1.03053e-05	0.00114887	4.26451	8.77539	9.27857	8.06605	4.59342	3.95271	4.01707
A_55_P2021530	ENSMUSG00000037242	chloride intracellular channel 4 (mitochondrial) [Source:MGI Symbol;Acc:MGI:1352754]	Clic4	ENSMUST00000037099	2.22183	9.32898	12.4676	1.04243e-05	0.00115676	4.25291	8.33857	8.25594	8.05968	10.4549	10.3907	10.4741
A_55_P2012759	ENSMUSG00000041609	coiled-coil domain containing 64 [Source:MGI Symbol;Acc:MGI:1922915]	Ccdc64	ENSMUST00000055408,ENSMUST00000118576,ENSMUST00000121746	-2.441	6.81109	-12.4442	1.05457e-05	0.00116483	4.24121	8.22464	8.09039	7.77974	5.53832	5.63612	5.59731
A_51_P196629	ENSMUSG00000040339	family with sequence similarity 102, member B [Source:MGI Symbol;Acc:MGI:3036259]	Fam102b	ENSMUST00000046924,ENSMUST00000171143	2.44856	13.6658	12.4293	1.06234e-05	0.00116804	4.23378	12.5181	12.6161	12.1905	14.8074	14.8957	14.9673
A_51_P432199	ENSMUSG00000031609	sin3 associated polypeptide [Source:MGI Symbol;Acc:MGI:1929129]	Sap30	ENSMUST00000034022	2.76558	11.5821	12.3895	1.08346e-05	0.00118582	4.21386	10.3588	10.1668	10.0724	13.0708	13.193	12.631
A_52_P241508	ENSMUSG00000027583	zinc finger and BTB domain containing 46 [Source:MGI Symbol;Acc:MGI:1919397]	Zbtb46	ENSMUST00000029106,ENSMUST00000087409	6.22806	7.1659	12.3513	1.10419e-05	0.00120302	4.19468	4.3131	4.72898	3.11352	9.56851	10.5999	10.6713
A_65_P20174	ENSMUSG00000025764	PHD finger protein 17 [Source:MGI Symbol;Acc:MGI:1925835]	Phf17	ENSMUST00000026865,ENSMUST00000163764,ENSMUST00000168086,ENSMUST00000170711	-2.56977	5.60806	-12.33	1.11597e-05	0.00120958	4.18393	7.03367	6.79588	6.84928	4.30239	4.084	4.58314
A_55_P2083489	ENSMUSG00000026483	family with sequence similarity 129, member A [Source:MGI Symbol;Acc:MGI:2137237]	Fam129a	ENSMUST00000086267,ENSMUST00000097541,ENSMUST00000148810	3.45976	10.7425	12.3222	1.12031e-05	0.00120958	4.17999	9.00203	9.13695	8.89894	12.8403	12.6509	11.926
A_51_P114297	ENSMUSG00000031788	kinesin family member C3 [Source:MGI Symbol;Acc:MGI:109202]	Kifc3	ENSMUST00000034240,ENSMUST00000169353,ENSMUST00000169748	-3.67753	6.50172	-12.3032	1.13096e-05	0.00121543	4.17041	8.71628	8.55786	7.74734	4.85131	4.59222	4.54533
A_30_P01033671	ENSMUSG00000078616	tripartite motif-containing 30C [Source:MGI Symbol;Acc:MGI:4821257]	Trim30c	ENSMUST00000106828	4.5856	9.42903	12.278	1.14529e-05	0.00121543	4.15764	6.84226	7.89016	6.67627	11.789	11.3719	12.0045
A_52_P559919	ENSMUSG00000024079	eukaryotic translation initiation factor 2-alpha kinase 2 [Source:MGI Symbol;Acc:MGI:1353449]	Eif2ak2	ENSMUST00000024884	2.80113	11.8754	12.2709	1.14934e-05	0.00121543	4.15406	10.4671	10.6369	10.3205	13.1283	13.0702	13.6293
A_55_P2027259	ENSMUSG00000038866	zinc finger, CCHC domain containing 2 [Source:MGI Symbol;Acc:MGI:2444114]	Zcchc2	ENSMUST00000118196,ENSMUST00000119166	2.36512	12.2278	12.2466	1.16346e-05	0.00121543	4.14168	11.2388	10.8956	11.0014	13.5453	13.4086	13.2771
A_55_P1971458	ENSMUSG00000024789	Janus kinase 2 [Source:MGI Symbol;Acc:MGI:96629]	Jak2	ENSMUST00000025705,ENSMUST00000065796	2.93116	12.2794	12.2393	1.16768e-05	0.00121543	4.138	10.6654	10.6112	11.1649	13.9975	13.5585	13.679
A_55_P2116621	ENSMUSG00000039910	Cbp/p300-interacting transactivator, with Glu/Asp-rich carboxy-terminal domain, 2 [Source:MGI Symbol;Acc:MGI:1306784]	Cited2	ENSMUST00000038107	3.11481	11.3337	12.2389	1.16794e-05	0.00121543	4.13778	9.67208	10.108	9.54892	12.878	13.2036	12.5918
A_55_P2110537	ENSMUSG00000069793	schlafen 9 [Source:MGI Symbol;Acc:MGI:2445121]	Slfn9	ENSMUST00000038211	2.76183	10.643	12.2357	1.16978e-05	0.00121543	4.13618	9.36978	8.93429	9.48207	12.1637	11.8289	12.079
A_52_P391081	ENSMUSG00000032119	histone H4 transcription factor [Source:MGI Symbol;Acc:MGI:2429620]	Hinfp	ENSMUST00000034629	2.18289	9.44972	12.2316	1.17219e-05	0.00121543	4.13409	8.25613	8.42237	8.39632	10.5264	10.4273	10.6698
A_66_P118004	ENSMUSG00000064181	RAB3A interacting protein [Source:MGI Symbol;Acc:MGI:105933]	Rab3ip	ENSMUST00000020375,ENSMUST00000166934	2.31625	9.61392	12.2289	1.17381e-05	0.00121543	4.13269	8.38445	8.44009	8.54285	10.9651	10.7632	10.5879
A_55_P2097391	ENSMUSG00000032265	family with sequence similarity 46, member A [Source:MGI Symbol;Acc:MGI:2670964]	Fam46a	ENSMUST00000034802	2.58222	9.01102	12.2205	1.17876e-05	0.00121543	4.12842	7.99256	7.65186	7.51532	10.4123	10.1268	10.3673
A_55_P2178801	ENSMUSG00000090165	UDP glycosyltransferase 1 family, polypeptide A10 [Source:MGI Symbol;Acc:MGI:3580642]	Ugt1a10	ENSMUST00000113142	-3.04683	6.81688	-12.2159	1.18151e-05	0.00121543	4.12606	8.27339	8.74525	8.00227	5.23183	5.47779	5.17078
A_51_P138790	ENSMUSG00000049969	pleckstrin homology domain containing, family F (with FYVE domain) member 2 [Source:MGI Symbol;Acc:MGI:1919051]	Plekhf2	ENSMUST00000054776	2.11389	11.1356	12.1621	1.21392e-05	0.0012398	4.09857	10.0646	10.1637	10.0076	12.2365	12.2562	12.0848
A_52_P560146	ENSMUSG00000043903	predicted gene 22 [Source:MGI Symbol;Acc:MGI:2684868]	Gm22	ENSMUST00000055537	-2.25861	6.04584	-12.1554	1.21804e-05	0.0012398	4.09513	7.2794	7.10216	7.14387	4.93962	5.06825	4.74172
A_51_P233160	ENSMUSG00000032184	LysM, putative peptidoglycan-binding, domain containing 2 [Source:MGI Symbol;Acc:MGI:1917332]	Lysmd2	ENSMUST00000034702	5.73051	5.48374	12.1259	1.23632e-05	0.0012398	4.07998	3.50066	2.54291	1.81188	8.82436	7.88748	8.33513
A_51_P183812	ENSMUSG00000000204	schlafen 4 [Source:MGI Symbol;Acc:MGI:1329010]	Slfn4	ENSMUST00000000208,ENSMUST00000167596,ENSMUST00000168773	5.33704	6.84982	12.1225	1.23845e-05	0.0012398	4.07823	4.37277	4.95071	3.22042	9.4265	9.44711	9.6814
A_52_P116372	ENSMUSG00000046062	protein phosphatase 1, regulatory (inhibitor) subunit 15b [Source:MGI Symbol;Acc:MGI:2444211]	Ppp1r15b	ENSMUST00000052529,ENSMUST00000122956,ENSMUST00000165011	2.21146	8.58673	12.1211	1.23929e-05	0.0012398	4.07755	7.29437	7.54313	7.6055	9.74914	9.64917	9.67908
A_52_P58949	ENSMUSG00000059588	calcitonin receptor-like [Source:MGI Symbol;Acc:MGI:1926944]	Calcrl	ENSMUST00000074262,ENSMUST00000099944	3.82843	6.61448	12.1152	1.24298e-05	0.0012398	4.07452	4.76709	5.21564	4.11806	8.35945	8.46676	8.75986
A_55_P2126662	ENSMUSG00000007655	caveolin 1, caveolae protein [Source:MGI Symbol;Acc:MGI:102709]	Cav1	ENSMUST00000007799,ENSMUST00000115453,ENSMUST00000115454,ENSMUST00000115456	3.23461	5.61504	12.1061	1.24874e-05	0.0012398	4.06981	4.0156	3.58061	4.39701	7.35264	6.98814	7.35625
A_52_P168567	ENSMUSG00000034957	CCAAT/enhancer binding protein (C/EBP), alpha [Source:MGI Symbol;Acc:MGI:99480]	Cebpa	ENSMUST00000042985	-4.44812	9.01605	-12.1046	1.24973e-05	0.0012398	4.06902	11.8526	11.3956	10.4722	6.6709	6.75305	6.95201
A_52_P53906	ENSMUSG00000000184	cyclin D2 [Source:MGI Symbol;Acc:MGI:88314]	Ccnd2	ENSMUST00000000188	5.35379	9.09654	12.1014	1.25175e-05	0.0012398	4.06737	6.71304	7.09521	5.45067	12.0345	11.758	11.5278
A_55_P2123466	ENSMUSG00000021929	karyopherin (importin) alpha 3 [Source:MGI Symbol;Acc:MGI:1100863]	Kpna3	ENSMUST00000022496	2.93055	8.87443	12.0875	1.2606e-05	0.00124099	4.0602	7.38364	7.29593	7.54792	10.3099	9.98802	10.7212
A_55_P2062602	ENSMUSG00000037270	RIKEN cDNA 4932438A13 gene [Source:MGI Symbol;Acc:MGI:2444631]	4932438A13Rik	ENSMUST00000039493,ENSMUST00000039841,ENSMUST00000057272,ENSMUST00000099134,ENSMUST00000138950,ENSMUST00000141740,ENSMUST00000146948,ENSMUST00000152564,ENSMUST00000167472	2.90715	7.3668	12.078	1.26669e-05	0.00124099	4.0553	6.22443	5.65026	5.86499	9.08489	8.79176	8.58448
A_51_P201338	ENSMUSG00000022353	metastasis suppressor 1 [Source:MGI Symbol;Acc:MGI:2384818]	Mtss1	ENSMUST00000036782,ENSMUST00000080371	-3.42737	8.66433	-12.0707	1.27138e-05	0.00124099	4.05153	10.5953	10.4843	10.0545	6.79977	7.42234	6.62983
A_51_P493857	ENSMUSG00000019794	katanin p60 (ATPase-containing) subunit A1 [Source:MGI Symbol;Acc:MGI:1344353]	Katna1	ENSMUST00000019929,ENSMUST00000165806,ENSMUST00000173511,ENSMUST00000174007	2.17014	12.0306	12.0672	1.27366e-05	0.00124099	4.04972	10.955	10.8582	11.0234	13.2121	12.9609	13.1741
A_52_P206861	ENSMUSG00000041649	Kruppel-like factor 8 [Source:MGI Symbol;Acc:MGI:2442430]	Klf8	ENSMUST00000039545,ENSMUST00000112574	4.44738	9.15009	12.0468	1.28693e-05	0.00124884	4.03916	7.09268	7.01025	6.67627	11.8287	11.7098	10.5828
A_51_P111932	ENSMUSG00000079252	torsin A interacting protein 2 [Source:MGI Symbol;Acc:MGI:3582695]	Tor1aip2	ENSMUST00000065648,ENSMUST00000097526,ENSMUST00000111754,ENSMUST00000128941	2.32463	11.321	12.0231	1.30256e-05	0.00125824	4.02687	10.2611	10.2855	9.92942	12.5957	12.4427	12.4115
A_51_P105124	ENSMUSG00000048779	pyrimidinergic receptor P2Y, G-protein coupled, 6 [Source:MGI Symbol;Acc:MGI:2673874]	P2ry6	ENSMUST00000060174	-2.47135	13.2102	-12.0137	1.30876e-05	0.00125824	4.02203	14.3889	14.693	14.2558	12.1479	11.8957	11.8801
A_55_P1955309	ENSMUSG00000039841	zinc finger protein 800 [Source:MGI Symbol;Acc:MGI:1889334]	Zfp800	ENSMUST00000115320	2.9914	10.0733	12.0084	1.31237e-05	0.00125824	4.01923	8.65661	8.66659	8.40953	11.8006	11.7781	11.1282
A_55_P2183597	ENSMUSG00000039813	TBC1 domain family, member 2 [Source:MGI Symbol;Acc:MGI:2652885]	Tbc1d2	ENSMUST00000084621	-4.7126	9.67852	-11.9705	1.33797e-05	0.00127663	3.99953	12.5549	12.1953	11.3542	7.39414	7.7627	6.80983
A_66_P107379	ENSMUSG00000027239	midkine [Source:MGI Symbol;Acc:MGI:96949]	Mdk	ENSMUST00000028672,ENSMUST00000069423,ENSMUST00000090602,ENSMUST00000111309	-2.3783	5.10243	-11.9625	1.34352e-05	0.00127663	3.99531	6.40586	6.04073	6.42815	4.03363	3.88956	3.81663
A_65_P20699	ENSMUSG00000020694	tousled-like kinase 2 (Arabidopsis) [Source:MGI Symbol;Acc:MGI:1346023]	Tlk2	ENSMUST00000015107,ENSMUST00000106936,ENSMUST00000106939,ENSMUST00000106941,ENSMUST00000126175	2.72758	9.59785	11.9518	1.35084e-05	0.00127663	3.98977	8.60245	7.94634	8.15341	10.996	11.0223	10.8667
A_52_P624107	ENSMUSG00000069276	predicted gene 10264 [Source:MGI Symbol;Acc:MGI:3646909]	Gm10264	ENSMUST00000091715	3.3477	6.04852	11.949	1.35285e-05	0.00127663	3.98826	4.03938	4.53811	4.54652	7.52131	8.18464	7.46117
A_51_P228768	ENSMUSG00000018986	schlafen 3 [Source:MGI Symbol;Acc:MGI:1329005]	Slfn3	ENSMUST00000019130,ENSMUST00000167649	3.21616	7.92871	11.9269	1.36822e-05	0.00128607	3.97673	6.20031	6.76424	5.99735	9.41149	9.37977	9.81911
A_55_P2098398	ENSMUSG00000078616	tripartite motif-containing 30C [Source:MGI Symbol;Acc:MGI:4821257]	Trim30c	ENSMUST00000106828	7.04089	8.36805	11.9155	1.37627e-05	0.00128859	3.97074	4.897	5.99622	3.64961	12.1085	11.4282	12.1287
A_30_P01023949	ENSMUSG00000087400	predicted gene 15270 [Source:MGI Symbol;Acc:MGI:3705149]	Gm15270	ENSMUST00000146208	5.08256	8.46914	11.831	1.43753e-05	0.00134071	3.92627	5.26893	5.86746	6.64721	10.4451	11.1077	11.4785
A_55_P2119032	ENSMUSG00000083649	RAS-like, family 2, locus 9, pseudogene [Source:MGI Symbol;Acc:MGI:104605]	Rasl2-9-ps	ENSMUST00000147835	3.74955	8.87105	11.8099	1.45337e-05	0.00134485	3.91507	6.50514	6.872	7.61171	10.7817	10.9104	10.5454
A_66_P112006	ENSMUSG00000079491	histocompatibility 2, T region locus 10 [Source:MGI Symbol;Acc:MGI:95942]	H2-T10	ENSMUST00000074201,ENSMUST00000174382,ENSMUST00000174625	2.56217	11.2271	11.7816	1.47484e-05	0.00134485	3.90007	10.1074	10.1166	9.61389	12.4426	12.4378	12.644
A_51_P248666	ENSMUSG00000016496	CD274 antigen [Source:MGI Symbol;Acc:MGI:1926446]	Cd274	ENSMUST00000016640	3.41558	13.6859	11.7782	1.47749e-05	0.00134485	3.89823	12.0311	11.6244	12.2789	15.7824	15.4224	14.9763
A_52_P503614	ENSMUSG00000041695	potassium inwardly-rectifying channel, subfamily J, member 2 [Source:MGI Symbol;Acc:MGI:104744]	Kcnj2	ENSMUST00000042970	-3.06924	5.43211	-11.7716	1.4825e-05	0.00134485	3.89477	6.90896	6.72264	7.26859	3.95414	4.20961	3.52872
A_55_P2463510	ENSMUSG00000062519	zinc finger protein 398 [Source:MGI Symbol;Acc:MGI:1917856]	Zfp398	ENSMUST00000079881,ENSMUST00000114598	-2.20847	5.01712	-11.7692	1.48439e-05	0.00134485	3.89347	6.0222	6.34452	5.99735	3.8781	3.95271	3.90785
A_51_P272563	ENSMUSG00000042719	N(alpha)-acetyltransferase 25, NatB auxiliary subunit [Source:MGI Symbol;Acc:MGI:2442563]	Naa25	ENSMUST00000042163,ENSMUST00000168717,ENSMUST00000172908,ENSMUST00000174322	2.58289	10.7971	11.769	1.48457e-05	0.00134485	3.89334	9.44033	9.25756	9.81895	12.1947	12.1368	11.9339
A_55_P1957922	ENSMUSG00000002910	arrestin domain containing 2 [Source:MGI Symbol;Acc:MGI:1918057]	Arrdc2	ENSMUST00000002989,ENSMUST00000098656	-2.48951	9.09815	-11.7683	1.48508e-05	0.00134485	3.89299	10.4753	10.4825	10.0709	7.78445	7.72855	8.04719
A_55_P2083063	ENSMUSG00000006262	MOB kinase activator 1B [Source:MGI Symbol;Acc:MGI:1915723]	Mob1b	ENSMUST00000006424,ENSMUST00000113229	2.08448	7.12963	11.7592	1.49209e-05	0.00134485	3.88817	6.23596	6.02884	5.99735	8.2171	8.19914	8.09936
A_51_P203955	ENSMUSG00000028270	guanylate binding protein 2 [Source:MGI Symbol;Acc:MGI:102772]	Gbp2	ENSMUST00000165774	6.28422	12.9333	11.7587	1.49247e-05	0.00134485	3.88791	9.10882	9.20814	11.0566	16.1089	15.886	16.2314
A_55_P2036693	ENSMUSG00000017652	CD40 antigen [Source:MGI Symbol;Acc:MGI:88336]	Cd40	ENSMUST00000017799,ENSMUST00000073707	7.33328	10.886	11.7512	1.49834e-05	0.00134508	3.8839	6.09745	6.911	8.64952	14.6175	14.356	14.6843
A_51_P356283	ENSMUSG00000031811	F-box protein 31 [Source:MGI Symbol;Acc:MGI:1354708]	Fbxo31	ENSMUST00000034268	-2.11124	9.19854	-11.7205	1.52249e-05	0.00135596	3.86753	10.3797	10.1792	10.2036	8.26328	8.02897	8.13649
A_55_P1967648	ENSMUSG00000032633	folliculin [Source:MGI Symbol;Acc:MGI:2442184]	Flcn	ENSMUST00000091246,ENSMUST00000102697,ENSMUST00000148151	-2.81014	10.4721	-11.7162	1.52591e-05	0.00135596	3.86523	11.7793	12.0297	11.8225	9.0889	9.41272	8.69951
A_51_P159503	ENSMUSG00000070327	ring finger protein 213 [Source:MGI Symbol;Acc:MGI:1289196]	Rnf213	ENSMUST00000093902,ENSMUST00000131035,ENSMUST00000169768,ENSMUST00000172235	2.78425	13.8899	11.7082	1.53232e-05	0.00135596	3.86094	12.3918	12.8127	12.2888	15.2612	15.0406	15.5442
A_55_P1985890	ENSMUSG00000034640	TCDD-inducible poly(ADP-ribose) polymerase [Source:MGI Symbol;Acc:MGI:2159210]	Tiparp	ENSMUST00000047906	2.9407	11.3856	11.7072	1.53309e-05	0.00135596	3.86042	10.0883	9.65194	10.0056	13.0675	13.0413	12.4591
A_55_P2053516	ENSMUSG00000015488	RIKEN cDNA 5930434B04 gene [Source:MGI Symbol;Acc:MGI:1924317]	5930434B04Rik	ENSMUST00000114006,ENSMUST00000114007	-2.48474	10.6697	-11.6903	1.54672e-05	0.00136267	3.85136	11.9661	11.9988	11.7711	9.36652	9.19582	9.7195
A_55_P2181104	ENSMUSG00000050010	shisa homolog 3 (Xenopus laevis) [Source:MGI Symbol;Acc:MGI:3041225]	Shisa3	ENSMUST00000087241	4.25201	4.38874	11.6837	1.55204e-05	0.00136267	3.84783	2.28131	2.17894	2.32796	7.27773	6.37942	5.8871
A_51_P424221	ENSMUSG00000051495	interferon regulatory factor 2 binding protein 2 [Source:MGI Symbol;Acc:MGI:2443921]	Irf2bp2	ENSMUST00000054960	-5.03785	9.94973	-11.6547	1.57582e-05	0.00137459	3.83225	12.7676	12.5249	12.1135	8.20439	7.49627	6.59175
A_55_P2041325	ENSMUSG00000033671	centrosomal protein 350 [Source:MGI Symbol;Acc:MGI:1921331]	Cep350	ENSMUST00000078888,ENSMUST00000138762	2.24409	6.73551	11.6532	1.57709e-05	0.00137459	3.83143	5.62564	5.61744	5.59731	7.92809	7.61274	8.03184
A_52_P272119	ENSMUSG00000089687	RAB42, member RAS oncogene family, pseudogene [Source:MGI Symbol;Acc:MGI:2441753]	Rab42-ps	ENSMUST00000040411	-3.07769	4.94266	-11.6389	1.58899e-05	0.00137995	3.82372	6.63651	6.83456	5.97344	3.43094	3.36482	3.41568
A_55_P2160761	ENSMUSG00000038866	zinc finger, CCHC domain containing 2 [Source:MGI Symbol;Acc:MGI:2444114]	Zcchc2	ENSMUST00000118196,ENSMUST00000119166	3.58841	7.84972	11.6183	1.60622e-05	0.00138244	3.81266	6.15223	6.48595	5.52835	9.63936	9.34639	9.94602
A_55_P1980421	ENSMUSG00000045374	WD repeat domain 81 [Source:MGI Symbol;Acc:MGI:2681828]	Wdr81	ENSMUST00000100845,ENSMUST00000117392,ENSMUST00000132442,ENSMUST00000173320	-2.16902	12.1873	-11.6166	1.60769e-05	0.00138244	3.81172	13.3852	13.3777	13.0527	11.0809	11.1431	11.0844
A_55_P2057681	ENSMUSG00000031758	chromodomain protein, Y chromosome-like 2 [Source:MGI Symbol;Acc:MGI:1923046]	Cdyl2	ENSMUST00000109102	2.30637	8.40601	11.6149	1.60917e-05	0.00138244	3.81078	7.06213	7.46885	7.22749	9.48005	9.71064	9.48688
A_55_P1998947	ENSMUSG00000047821	tripartite motif-containing 16 [Source:MGI Symbol;Acc:MGI:2137356]	Trim16	ENSMUST00000055006,ENSMUST00000108703	-3.88543	5.06686	-11.5992	1.62246e-05	0.00138817	3.80234	7.34919	7.14407	6.53547	3.64961	3.00368	2.71916
A_55_P1978316	ENSMUSG00000059901	a disintegrin-like and metallopeptidase (reprolysin type) with thrombospondin type 1 motif, 14 [Source:MGI Symbol;Acc:MGI:2179942]	Adamts14	ENSMUST00000092486	2.7006	6.0304	11.5899	1.63048e-05	0.00138817	3.79728	4.85131	4.79198	4.39701	7.45642	7.08844	7.59725
A_55_P1989728	ENSMUSG00000032120	C2 calcium-dependent domain containing 2-like [Source:MGI Symbol;Acc:MGI:1919014]	C2cd2l	ENSMUST00000034634,ENSMUST00000065080,ENSMUST00000085976	-2.15362	11.7103	-11.5867	1.6332e-05	0.00138817	3.79557	12.8822	12.7525	12.7268	10.7486	10.7134	10.4386
A_51_P286737	ENSMUSG00000035385	chemokine (C-C motif) ligand 2 [Source:MGI Symbol;Acc:MGI:98259]	Ccl2	ENSMUST00000000193,ENSMUST00000124479	5.50598	14.1034	11.5715	1.64632e-05	0.00138939	3.78736	10.6135	12.3372	11.1005	17.0976	16.3919	17.0796
A_55_P2077083	ENSMUSG00000020701	transmembrane protein 132E [Source:MGI Symbol;Acc:MGI:2685490]	Tmem132e	ENSMUST00000054245,ENSMUST00000092852	5.04893	4.72273	11.5624	1.65426e-05	0.00138939	3.78242	1.98812	2.83118	1.77549	7.17784	6.5995	7.96424
A_55_P2125972	ENSMUSG00000032513	golgi reassembly stacking protein 1 [Source:MGI Symbol;Acc:MGI:1921748]	Gorasp1	ENSMUST00000035099	-2.27734	8.87843	-11.5484	1.66662e-05	0.00138939	3.77477	9.79794	9.99988	10.2535	7.79846	7.75256	7.66826
A_55_P2020341	ENSMUSG00000021820	calcium/calmodulin-dependent protein kinase II gamma [Source:MGI Symbol;Acc:MGI:88259]	Camk2g	ENSMUST00000071816,ENSMUST00000080440,ENSMUST00000100837	-2.39982	10.9081	-11.5422	1.67204e-05	0.00138939	3.77144	12.2684	12.019	12.0367	9.71519	9.9451	9.46433
A_55_P2038117	ENSMUSG00000045980	transmembrane protein 104 [Source:MGI Symbol;Acc:MGI:2444222]	Tmem104	ENSMUST00000061450,ENSMUST00000100235	-3.12747	11.0735	-11.5404	1.67364e-05	0.00138939	3.77046	13.1729	12.3873	12.3515	9.59703	9.47855	9.45363
A_51_P196925	ENSMUSG00000031778	chemokine (C-X3-C motif) ligand 1 [Source:MGI Symbol;Acc:MGI:1097153]	Cx3cl1	ENSMUST00000034230	3.0538	9.53421	11.5344	1.67899e-05	0.00138939	3.76718	7.68645	8.11198	8.22348	11.3849	11.1148	10.6836
A_51_P167763	ENSMUSG00000045404	potassium channel, subfamily K, member 13 [Source:MGI Symbol;Acc:MGI:2384976]	Kcnk13	ENSMUST00000049788,ENSMUST00000160413	-2.53028	10.8541	-11.5286	1.68417e-05	0.00138939	3.76401	12.2541	12.1463	11.9574	9.56638	9.87927	9.32128
A_55_P2179378	ENSMUSG00000063894	zinc finger protein 192 [Source:MGI Symbol;Acc:MGI:1913815]	Zfp192	ENSMUST00000045228	-2.15474	7.53945	-11.5259	1.68651e-05	0.00138939	3.76259	8.55483	8.55537	8.74026	6.28822	6.6087	6.48932
A_55_P2068350	ENSMUSG00000031549	indoleamine 2,3-dioxygenase 2 [Source:MGI Symbol;Acc:MGI:2142489]	Ido2	ENSMUST00000033953,ENSMUST00000121992,ENSMUST00000140417	3.57222	5.07581	11.5248	1.6875e-05	0.00138939	3.76199	3.27058	3.80739	2.79113	7.15048	6.62545	6.80983
A_55_P1994927	ENSMUSG00000024663	RAB3A interacting protein (rabin3)-like 1 [Source:MGI Symbol;Acc:MGI:1922010]	Rab3il1	ENSMUST00000113161,ENSMUST00000117641,ENSMUST00000121418	-4.57047	11.4544	-11.5175	1.69409e-05	0.00138939	3.75798	13.6447	13.9721	13.602	9.49156	9.71756	8.29835
A_55_P2130219	ENSMUSG00000006005	translocated promoter region [Source:MGI Symbol;Acc:MGI:1922066]	Tpr	ENSMUST00000064506,ENSMUST00000119161,ENSMUST00000124973	2.40428	9.35533	11.5099	1.70097e-05	0.00138939	3.75382	7.89101	8.1462	8.42237	10.5373	10.477	10.658
A_51_P405668	ENSMUSG00000023307	membrane-associated ring finger (C3HC4) 5 [Source:MGI Symbol;Acc:MGI:1915207]	March5	ENSMUST00000024078	2.33958	12.3427	11.4944	1.71495e-05	0.00138939	3.7454	11.429	11.0123	11.0776	13.6687	13.425	13.4439
A_51_P212782	ENSMUSG00000027398	interleukin 1 beta [Source:MGI Symbol;Acc:MGI:96543]	Il1b	ENSMUST00000028881	6.31489	9.17366	11.4901	1.71892e-05	0.00138939	3.74303	4.69571	6.70971	6.64323	12.338	12.2672	12.3881
A_55_P2126805	ENSMUSG00000045374	WD repeat domain 81 [Source:MGI Symbol;Acc:MGI:2681828]	Wdr81	ENSMUST00000100845,ENSMUST00000117392,ENSMUST00000132442,ENSMUST00000173320	-2.22373	12.5555	-11.4864	1.72227e-05	0.00138939	3.74103	13.748	13.8328	13.4214	11.3968	11.4972	11.437
A_51_P477419	ENSMUSG00000055053	nuclear factor I/C [Source:MGI Symbol;Acc:MGI:109591]	Nfic	ENSMUST00000105319,ENSMUST00000105320,ENSMUST00000105321	-2.47182	10.4772	-11.4857	1.72289e-05	0.00138939	3.74066	12.0001	11.5465	11.5927	9.13186	9.43957	9.15237
A_55_P1999022	ENSMUSG00000067928	zinc finger protein 760 [Source:MGI Symbol;Acc:MGI:2679257]	Zfp760	ENSMUST00000073312	-2.5354	5.86245	-11.4704	1.73705e-05	0.00138939	3.73224	7.00037	7.10216	7.28792	4.89506	4.32149	4.56768
A_55_P1968723	ENSMUSG00000023087	CCR4 carbon catabolite repression 4-like (S. cerevisiae) [Source:MGI Symbol;Acc:MGI:109382]	Ccrn4l	ENSMUST00000023849,ENSMUST00000144826	2.09587	10.6104	11.4638	1.74311e-05	0.00138939	3.72866	9.39121	9.65695	9.63925	11.5912	11.6218	11.7621
A_66_P120995	ENSMUSG00000034997	5-hydroxytryptamine (serotonin) receptor 2A [Source:MGI Symbol;Acc:MGI:109521]	Htr2a	ENSMUST00000036653	2.48402	7.36204	11.4617	1.74503e-05	0.00138939	3.72753	6.34363	5.82381	6.19264	8.43276	8.72871	8.65067
A_55_P2016287	ENSMUSG00000034118	protein-tyrosine sulfotransferase 1 [Source:MGI Symbol;Acc:MGI:1298231]	Tpst1	ENSMUST00000040721,ENSMUST00000118993	5.68969	6.20803	11.4615	1.7453e-05	0.00138939	3.72737	3.71416	4.04745	2.32796	9.11229	9.48459	8.56176
A_55_P1992959	ENSMUSG00000025648	6-phosphofructo-2-kinase/fructose-2,6-biphosphatase 4 [Source:MGI Symbol;Acc:MGI:2687284]	Pfkfb4	ENSMUST00000051873,ENSMUST00000129526	-2.2834	10.4773	-11.4558	1.75057e-05	0.00138939	3.72426	11.4124	11.7346	11.71	9.17665	9.5119	9.31825
A_65_P12993	ENSMUSG00000063077	kinesin family member 1B [Source:MGI Symbol;Acc:MGI:108426]	Kif1b	ENSMUST00000030806	2.60067	8.65999	11.4474	1.75845e-05	0.00139103	3.71965	7.52444	7.4334	7.12114	10.1312	10.0997	9.65003
A_55_P2097945	ENSMUSG00000059772	SLX1 structure-specific endonuclease subunit homolog B (S. cerevisiae) [Source:MGI Symbol;Acc:MGI:1915220]	Slx1b	ENSMUST00000144897	-2.06966	6.27804	-11.4359	1.76928e-05	0.00139499	3.71333	7.14478	7.39328	7.40056	5.15392	5.28749	5.28823
A_51_P214747	ENSMUSG00000038507	poly (ADP-ribose) polymerase family, member 12 [Source:MGI Symbol;Acc:MGI:2143990]	Parp12	ENSMUST00000038398	2.20804	10.7998	11.4044	1.79928e-05	0.00141375	3.69603	9.62739	9.9136	9.54622	11.8149	11.867	12.0295
A_55_P1965000	ENSMUSG00000040296	DEAD (Asp-Glu-Ala-Asp) box polypeptide 58 [Source:MGI Symbol;Acc:MGI:2442858]	Ddx58	ENSMUST00000037907,ENSMUST00000137903	2.34443	13.6467	11.3922	1.81111e-05	0.00141375	3.68928	12.4177	12.7447	12.2609	14.9432	14.7785	14.7349
A_66_P122837	ENSMUSG00000057134	2-aminoethanethiol (cysteamine) dioxygenase [Source:MGI Symbol;Acc:MGI:2685083]	Ado	ENSMUST00000075686	-2.59582	6.76511	-11.3825	1.82048e-05	0.00141375	3.68396	8.16437	8.15154	7.87315	5.19065	5.41934	5.79162
A_55_P2087607	ENSMUSG00000003617	ceruloplasmin [Source:MGI Symbol;Acc:MGI:88476]	Cp	ENSMUST00000108328,ENSMUST00000108329	3.07429	4.45271	11.3718	1.83101e-05	0.00141375	3.67803	2.84208	2.77715	3.12748	6.47901	5.67108	5.81948
A_52_P187940	ENSMUSG00000029570	LFNG O-fucosylpeptide 3-beta-N-acetylglucosaminyltransferase [Source:MGI Symbol;Acc:MGI:1095413]	Lfng	ENSMUST00000031555	-3.76481	7.17274	-11.3654	1.83727e-05	0.00141375	3.67451	8.77969	9.45212	8.93361	5.70743	4.70762	5.45594
A_55_P2101055	ENSMUSG00000028028	alpha-kinase 1 [Source:MGI Symbol;Acc:MGI:1918731]	Alpk1	ENSMUST00000029662,ENSMUST00000160586	2.25843	7.68522	11.3602	1.84246e-05	0.00141375	3.6716	6.41468	6.81035	6.44298	8.72905	8.78428	8.92998
A_52_P413492	ENSMUSG00000037295	low density lipoprotein receptor adaptor protein 1 [Source:MGI Symbol;Acc:MGI:2140175]	Ldlrap1	ENSMUST00000037828	-3.89488	10.5114	-11.358	1.84462e-05	0.00141375	3.6704	12.8306	12.8098	11.7361	8.56907	8.36081	8.76206
A_30_P01028898	ENSMUSG00000024008	copine V [Source:MGI Symbol;Acc:MGI:2385908]	Cpne5	ENSMUST00000024805,ENSMUST00000057091,ENSMUST00000126755,ENSMUST00000137727	3.40683	6.885	11.3564	1.84615e-05	0.00141375	3.66954	5.61096	5.34039	4.59342	8.41474	8.67966	8.67084
A_55_P1962214	ENSMUSG00000021929	karyopherin (importin) alpha 3 [Source:MGI Symbol;Acc:MGI:1100863]	Kpna3	ENSMUST00000022496,ENSMUST00000053719	2.93338	10.7445	11.3556	1.847e-05	0.00141375	3.66907	9.40681	9.12516	9.30152	12.2998	11.7629	12.5709
A_55_P2046488	ENSMUSG00000056724	neurobeachin-like 2 [Source:MGI Symbol;Acc:MGI:2448554]	Nbeal2	ENSMUST00000130024,ENSMUST00000131017,ENSMUST00000133191,ENSMUST00000167320,ENSMUST00000171607	-2.74933	8.2287	-11.3421	1.86045e-05	0.00141375	3.66159	9.61433	9.89116	9.30461	6.65094	6.77046	7.1407
A_30_P01026198	ENSMUSG00000060477	interleukin-1 receptor-associated kinase 2 [Source:MGI Symbol;Acc:MGI:2429603]	Irak2	ENSMUST00000059286,ENSMUST00000089022	2.21093	3.68301	11.3402	1.86231e-05	0.00141375	3.66056	2.55588	2.77715	2.3996	4.64705	4.82331	4.89506
A_52_P466090	ENSMUSG00000027639	SAM domain and HD domain, 1 [Source:MGI Symbol;Acc:MGI:1927468]	Samhd1	ENSMUST00000057725,ENSMUST00000088523,ENSMUST00000109549,ENSMUST00000109550,ENSMUST00000123932,ENSMUST00000129739,ENSMUST00000139263,ENSMUST00000160213	2.24348	13.002	11.3387	1.86385e-05	0.00141375	3.65971	11.6445	11.9457	12.0505	14.0628	14.0516	14.2567
A_51_P494481	ENSMUSG00000028385	sorting nexin family member 30 [Source:MGI Symbol;Acc:MGI:2443882]	Snx30	ENSMUST00000030080,ENSMUST00000145199	-2.86466	7.97499	-11.3304	1.87223e-05	0.00141438	3.65509	9.19784	9.43568	9.58844	6.73135	6.11587	6.78074
A_55_P1960531	ENSMUSG00000006262	MOB kinase activator 1B [Source:MGI Symbol;Acc:MGI:1915723]	Mob1b	ENSMUST00000113229	2.53768	6.30733	11.3254	1.87726e-05	0.00141438	3.65232	5.23719	5.21564	4.66265	7.58528	7.63773	7.50551
A_55_P1983708	ENSMUSG00000005640	insulin receptor-related receptor [Source:MGI Symbol;Acc:MGI:1346037]	Insrr	ENSMUST00000029711	2.71678	5.26233	11.3182	1.88451e-05	0.00141438	3.64835	3.86529	4.04745	3.79907	6.51558	6.32539	7.02117
A_51_P223569	ENSMUSG00000021758	DEAD (Asp-Glu-Ala-Asp) box polypeptide 4 [Source:MGI Symbol;Acc:MGI:102670]	Ddx4	ENSMUST00000075748,ENSMUST00000099166	4.57273	5.01901	11.312	1.89088e-05	0.00141438	3.64487	3.46001	2.59908	2.13885	7.69601	7.4044	6.81573
A_55_P2091005	ENSMUSG00000050700	elastin microfibril interfacer 3 [Source:MGI Symbol;Acc:MGI:2389142]	Emilin3	ENSMUST00000057169,ENSMUST00000109454	2.38068	4.0446	11.3087	1.89418e-05	0.00141438	3.64307	2.59908	3.01456	2.94916	5.0305	5.30364	5.37068
A_55_P2055612	ENSMUSG00000039841	zinc finger protein 800 [Source:MGI Symbol;Acc:MGI:1889334]	Zfp800	ENSMUST00000035930,ENSMUST00000115320	4.26278	7.70287	11.2899	1.91349e-05	0.00141995	3.63261	5.8453	6.09471	4.77444	9.93198	10.0137	9.55707
A_51_P262171	ENSMUSG00000046879	immunity-related GTPase family M member 1 [Source:MGI Symbol;Acc:MGI:107567]	Irgm1	ENSMUST00000049519,ENSMUST00000169066	3.08671	14.7005	11.2878	1.91573e-05	0.00141995	3.6314	13.3361	13.4836	12.6518	16.2498	16.0654	16.4163
A_55_P2058403	ENSMUSG00000031833	microtubule associated serine/threonine kinase 3 [Source:MGI Symbol;Acc:MGI:2683541]	Mast3	ENSMUST00000037986,ENSMUST00000166004,ENSMUST00000171193	-2.54644	7.60389	-11.2842	1.91941e-05	0.00141995	3.62943	8.57513	8.99981	9.0564	6.15931	6.567	6.26571
A_52_P308413	ENSMUSG00000041707	RIKEN cDNA 1810011H11 gene [Source:MGI Symbol;Acc:MGI:1916319]	1810011H11Rik	ENSMUST00000039191	-3.86611	9.13948	-11.2669	1.93749e-05	0.00142814	3.61975	11.2403	11.5899	10.3875	7.42704	6.97857	7.21366
A_55_P2079430	ENSMUSG00000027351	sprouty protein with EVH-1 domain 1, related sequence [Source:MGI Symbol;Acc:MGI:2150016]	Spred1	ENSMUST00000028829	2.03969	11.6177	11.2541	1.95097e-05	0.00142814	3.6126	10.6626	10.4289	10.702	12.7062	12.5552	12.6512
A_55_P1960238	ENSMUSG00000036067	solute carrier family 2 (facilitated glucose transporter), member 6 [Source:MGI Symbol;Acc:MGI:2443286]	Slc2a6	ENSMUST00000045702,ENSMUST00000102890,ENSMUST00000129835,ENSMUST00000145742	2.99367	14.6193	11.2475	1.95789e-05	0.00142814	3.60895	12.6282	13.225	13.5143	16.1888	16.1089	16.0508
A_55_P1959718	ENSMUSG00000034903	Cobl-like 1 [Source:MGI Symbol;Acc:MGI:2442894]	Cobll1	ENSMUST00000072921,ENSMUST00000090896,ENSMUST00000102726,ENSMUST00000112429,ENSMUST00000112430,ENSMUST00000112431	6.24729	6.24825	11.2467	1.95878e-05	0.00142814	3.60848	2.28131	2.71444	4.37805	9.70524	9.39237	9.01807
A_30_P01024661	ENSMUSG00000078616	tripartite motif-containing 30C [Source:MGI Symbol;Acc:MGI:4821257]	Trim30c	ENSMUST00000106828	2.72306	12.3424	11.2423	1.96342e-05	0.00142814	3.60604	11.0353	11.2372	10.6701	13.6977	13.4459	13.9683
A_55_P2059318	ENSMUSG00000040479	diacylglycerol kinase zeta [Source:MGI Symbol;Acc:MGI:1278339]	Dgkz	ENSMUST00000028667,ENSMUST00000099709,ENSMUST00000111303,ENSMUST00000128152,ENSMUST00000142231	-2.91884	11.9944	-11.2325	1.97389e-05	0.00142814	3.60054	13.8849	13.3371	13.1395	10.6292	10.6812	10.2946
A_55_P2001233	ENSMUSG00000066677	pyrin domain containing 3 [Source:MGI Symbol;Acc:MGI:2442822]	Pydc3	ENSMUST00000085876	2.73216	12.3856	11.225	1.98192e-05	0.00142814	3.59635	10.7163	11.4083	10.9341	13.8336	13.5578	13.8637
A_52_P491569	ENSMUSG00000032300	RIKEN cDNA 1700017B05 gene [Source:MGI Symbol;Acc:MGI:1921461]	1700017B05Rik	ENSMUST00000034846	-2.36567	9.03698	-11.2206	1.98667e-05	0.00142814	3.59388	10.3915	10.1412	10.1268	7.89659	7.58896	8.07688
A_55_P2146177	ENSMUSG00000035891	ceramide kinase [Source:MGI Symbol;Acc:MGI:2386052]	Cerk	ENSMUST00000044332,ENSMUST00000150767	-3.09933	13.306	-11.2177	1.9898e-05	0.00142814	3.59226	15.1137	15.0929	14.3603	11.6428	12.0166	11.6095
A_55_P1966114	ENSMUSG00000001036	epsin 2 [Source:MGI Symbol;Acc:MGI:1333766]	Epn2	ENSMUST00000001063,ENSMUST00000108711,ENSMUST00000108712,ENSMUST00000108713	-2.41537	9.40444	-11.217	1.99061e-05	0.00142814	3.59184	10.7756	10.3018	10.759	8.04512	8.22155	8.32361
A_55_P2171081	ENSMUSG00000061536	SEC22 vesicle trafficking protein homolog C (S. cerevisiae) [Source:MGI Symbol;Acc:MGI:2447871]	Sec22c	ENSMUST00000078547,ENSMUST00000111560	-2.1328	5.91449	-11.212	1.99602e-05	0.00142814	3.58904	7.00037	6.88451	7.0578	5.04839	4.82331	4.67256
A_51_P509808	ENSMUSG00000008200	formin binding protein 4 [Source:MGI Symbol;Acc:MGI:1860513]	Fnbp4	ENSMUST00000013759	1.89664	8.90821	11.2031	2.00568e-05	0.00143078	3.58405	7.95961	7.88284	8.03723	9.90276	9.84272	9.82412
A_51_P193490	ENSMUSG00000032898	F-box protein 21 [Source:MGI Symbol;Acc:MGI:1924223]	Fbxo21	ENSMUST00000035579	-2.86543	10.1612	-11.1889	2.02124e-05	0.0014376	3.57607	11.902	11.7103	11.1693	8.95301	8.65683	8.57551
A_55_P2018017	ENSMUSG00000039304	tumor necrosis factor (ligand) superfamily, member 10 [Source:MGI Symbol;Acc:MGI:107414]	Tnfsf10	ENSMUST00000046383	7.17597	7.98777	11.1669	2.04567e-05	0.00143913	3.56365	4.72062	5.51201	2.96672	11.9753	11.5353	11.2167
A_30_P01025054	ENSMUSG00000071753	RIKEN cDNA C230004F18 gene [Source:MGI Symbol;Acc:MGI:3041217]	C230004F18Rik	ENSMUST00000096426,ENSMUST00000144853	2.52771	3.42421	11.1584	2.05514e-05	0.00143913	3.55888	1.77411	2.37899	2.32796	4.75116	4.64046	4.67256
A_55_P1981714	ENSMUSG00000039087	ras responsive element binding protein 1 [Source:MGI Symbol;Acc:MGI:2443664]	Rreb1	ENSMUST00000037232,ENSMUST00000124268,ENSMUST00000128570	-2.48401	10.9039	-11.1523	2.06198e-05	0.00143913	3.55545	12.2081	12.3782	11.8513	9.76628	9.7744	9.44485
A_51_P212977	ENSMUSG00000031792	expressed sequence AA960436 [Source:MGI Symbol;Acc:MGI:2142454]	AA960436	ENSMUST00000034245	2.1642	9.27381	11.1488	2.06596e-05	0.00143913	3.55345	8.13254	8.05622	8.38639	10.3443	10.2178	10.5057
A_55_P2029106	ENSMUSG00000040093	BCL2 modifying factor [Source:MGI Symbol;Acc:MGI:2176433]	Bmf	ENSMUST00000090219	-7.03448	6.39318	-11.1395	2.07645e-05	0.00143913	3.54821	10.676	10.6143	8.44096	2.64081	3.32872	2.65829
A_52_P113916	ENSMUSG00000079963	predicted pseudogene 7146 [Source:MGI Symbol;Acc:MGI:3645120]	Gm7146	ENSMUST00000116079	2.22692	9.54177	11.1389	2.07709e-05	0.00143913	3.54789	8.39751	8.42497	8.46243	10.5727	10.461	10.932
A_55_P2059986	ENSMUSG00000074916	carbohydrate (N-acetylgalactosamine 4-0) sulfotransferase 14 [Source:MGI Symbol;Acc:MGI:1919386]	Chst14	ENSMUST00000099546,ENSMUST00000110837	-2.16737	9.56792	-11.1315	2.08552e-05	0.00143913	3.54371	10.7225	10.6321	10.6001	8.6511	8.56477	8.23684
A_55_P2238720	ENSMUSG00000033705	START domain containing 9 [Source:MGI Symbol;Acc:MGI:3045258]	Stard9	ENSMUST00000070420,ENSMUST00000099504,ENSMUST00000140843,ENSMUST00000154193	-2.77245	4.76594	-11.1296	2.08772e-05	0.00143913	3.54262	6.22443	6.48595	5.74611	3.4782	3.19261	3.46832
A_30_P01027675	ENSMUSG00000032826	ankyrin 2, brain [Source:MGI Symbol;Acc:MGI:88025]	Ank2	ENSMUST00000090335,ENSMUST00000171354	3.32988	12.7867	11.1215	2.097e-05	0.00143913	3.53803	10.9806	10.8095	11.5751	14.4554	14.0792	14.8202
A_55_P2041738	ENSMUSG00000023206	interleukin 15 receptor, alpha chain [Source:MGI Symbol;Acc:MGI:104644]	Il15ra	ENSMUST00000065131,ENSMUST00000078834,ENSMUST00000091456,ENSMUST00000114831,ENSMUST00000114832,ENSMUST00000114833,ENSMUST00000114834,ENSMUST00000126394,ENSMUST00000128156,ENSMUST00000135341,ENSMUST00000138349,ENSMUST00000139774,ENSMUST00000148748	4.14244	8.35645	11.1213	2.09722e-05	0.00143913	3.53792	5.82356	6.10313	6.92899	10.287	10.0646	10.9314
A_55_P1979863	ENSMUSG00000063450	synaptic nuclear envelope 2 [Source:MGI Symbol;Acc:MGI:2449316]	Syne2	ENSMUST00000085280,ENSMUST00000132161,ENSMUST00000139204,ENSMUST00000143031	2.47389	7.04415	11.1206	2.0981e-05	0.00143913	3.53749	6.00028	5.97068	5.45067	8.40494	8.21889	8.21947
A_55_P2055869	ENSMUSG00000020888	dishevelled 2, dsh homolog (Drosophila) [Source:MGI Symbol;Acc:MGI:106613]	Dvl2	ENSMUST00000019362,ENSMUST00000102575	-1.92395	8.02184	-11.1191	2.09978e-05	0.00143913	3.53666	8.91098	9.04279	8.99767	6.95155	7.13558	7.09247
A_55_P1960237	ENSMUSG00000036067	solute carrier family 2 (facilitated glucose transporter), member 6 [Source:MGI Symbol;Acc:MGI:2443286]	Slc2a6	ENSMUST00000045702,ENSMUST00000129835,ENSMUST00000145742	2.91341	11.4101	11.1158	2.10356e-05	0.00143913	3.5348	9.46165	10.1341	10.2643	12.7795	12.8242	12.9967
A_52_P668984	ENSMUSG00000079659	RIKEN cDNA 4930420K17 gene [Source:MGI Symbol;Acc:MGI:3606159]	4930420K17Rik	ENSMUST00000115365	2.65543	9.46576	11.1092	2.1112e-05	0.00143913	3.53105	8.37805	8.07346	7.96262	11.1136	10.7763	10.4905
A_55_P2156350	ENSMUSG00000004317	chloride channel 5 [Source:MGI Symbol;Acc:MGI:99486]	Clcn5	ENSMUST00000004428	3.1419	7.56951	11.1027	2.11878e-05	0.00143913	3.52734	5.97848	5.92059	6.09661	9.67284	9.05445	8.69409
A_55_P1961620	ENSMUSG00000034777	ventral anterior homeobox containing gene 2 [Source:MGI Symbol;Acc:MGI:1346018]	Vax2	ENSMUST00000037807	2.68919	9.80406	11.0972	2.12511e-05	0.00143913	3.52426	8.46839	8.82672	8.08328	11.0314	11.2583	11.1562
A_55_P2034705	ENSMUSG00000026946	N-myc (and STAT) interactor [Source:MGI Symbol;Acc:MGI:1928368]	Nmi	ENSMUST00000028314,ENSMUST00000112705,ENSMUST00000142868,ENSMUST00000145481	2.1772	11.7791	11.0969	2.12546e-05	0.00143913	3.52409	10.7733	10.8069	10.4913	13.0262	12.864	12.7129
A_52_P178904	ENSMUSG00000079614	SEH1-like (S. cerevisiae [Source:MGI Symbol;Acc:MGI:1919374]	Seh1l	ENSMUST00000025421	2.37156	8.03574	11.0754	2.15075e-05	0.00144926	3.51185	6.95725	6.85776	6.73488	9.43186	9.32637	8.90633
A_55_P2098086	ENSMUSG00000033705	START domain containing 9 [Source:MGI Symbol;Acc:MGI:3045258]	Stard9	ENSMUST00000150912	-2.55092	5.51468	-11.0739	2.15252e-05	0.00144926	3.511	6.52407	6.92401	6.92235	3.95414	4.48213	4.28138
A_52_P15461	ENSMUSG00000031712	interleukin 15 [Source:MGI Symbol;Acc:MGI:103014]	Il15	ENSMUST00000034148,ENSMUST00000163223	4.60756	10.3624	11.0553	2.17459e-05	0.00146002	3.50044	8.31801	8.73231	7.12549	12.7315	12.6053	12.6617
A_52_P332105	ENSMUSG00000037697	DDHD domain containing 1 [Source:MGI Symbol;Acc:MGI:2150302]	Ddhd1	ENSMUST00000051310	2.31262	8.40871	11.0361	2.19773e-05	0.00147143	3.48948	7.35317	7.18639	7.21764	9.28066	9.59796	9.81644
A_55_P1952985	ENSMUSG00000031309	ribosomal protein S6 kinase polypeptide 3 [Source:MGI Symbol;Acc:MGI:104557]	Rps6ka3	ENSMUST00000112491	2.67321	3.81224	11.0291	2.2063e-05	0.00147306	3.48545	2.59908	2.71444	2.11339	5.19065	4.9084	5.34749
A_55_P2010038	ENSMUSG00000035678	tumor necrosis factor (ligand) superfamily, member 9 [Source:MGI Symbol;Acc:MGI:1101058]	Tnfsf9	ENSMUST00000039490	3.87224	9.71082	11.0052	2.23559e-05	0.00148393	3.47179	7.23163	7.68294	8.40953	11.3689	12.0109	11.5609
A_52_P679860	ENSMUSG00000029798	hect domain and RLD 6 [Source:MGI Symbol;Acc:MGI:1914388]	Herc6	ENSMUST00000031817	3.2939	9.30131	11.0025	2.23891e-05	0.00148393	3.47024	7.74968	8.11198	7.10142	10.9896	10.7399	11.1153
A_52_P346033	ENSMUSG00000053286	RIKEN cDNA 1190005F20 gene [Source:MGI Symbol;Acc:MGI:1916185]	1190005F20Rik	ENSMUST00000065625	2.00174	8.56746	11.0007	2.24116e-05	0.00148393	3.46921	7.72036	7.48826	7.49115	9.64043	9.44711	9.61745
A_55_P2074972	ENSMUSG00000032846	zinc finger, SWIM domain containing 6 [Source:MGI Symbol;Acc:MGI:1914513]	Zswim6	ENSMUST00000052377,ENSMUST00000105097,ENSMUST00000109285	-2.14985	8.13499	-10.9956	2.24751e-05	0.00148404	3.46627	9.0453	9.18448	9.39997	7.11095	7.17405	6.89521
A_55_P2211341	ENSMUSG00000014426	mitogen-activated protein kinase kinase kinase 4 [Source:MGI Symbol;Acc:MGI:1346875]	Map3k4	ENSMUST00000074585,ENSMUST00000089058	-2.0781	10.7631	-10.9767	2.27114e-05	0.00148842	3.45543	11.8617	11.9255	11.6194	9.61967	9.68869	9.8639
A_51_P485260	ENSMUSG00000026482	ral guanine nucleotide dissociation stimulator,-like 1 [Source:MGI Symbol;Acc:MGI:107484]	Rgl1	ENSMUST00000027760,ENSMUST00000111857,ENSMUST00000111859	1.88617	11.4143	10.9761	2.27193e-05	0.00148842	3.45507	10.413	10.4538	10.547	12.4223	12.3876	12.2624
A_51_P386670	ENSMUSG00000039497	dermatan sulfate epimerase [Source:MGI Symbol;Acc:MGI:2443455]	Dse	ENSMUST00000048010	2.06876	10.0479	10.9754	2.27277e-05	0.00148842	3.45469	9.20384	8.84872	8.98798	11.1258	11.1442	10.9769
A_30_P01020936	ENSMUSG00000022307	oxidation resistance 1 [Source:MGI Symbol;Acc:MGI:2179326]	Oxr1	ENSMUST00000090096,ENSMUST00000110297	2.43651	7.06128	10.9561	2.29721e-05	0.00150032	3.4436	5.81179	5.85231	5.86499	7.91416	8.38471	8.53975
A_51_P127681	ENSMUSG00000037242	chloride intracellular channel 4 (mitochondrial) [Source:MGI Symbol;Acc:MGI:1352754]	Clic4	ENSMUST00000037099	2.2726	15.6245	10.9436	2.31327e-05	0.0015067	3.43638	14.5926	14.6627	14.2093	16.8714	16.7947	16.6164
A_55_P1955931	ENSMUSG00000002346	solute carrier family 25, member 42 [Source:MGI Symbol;Acc:MGI:1920345]	Slc25a42	ENSMUST00000063788,ENSMUST00000110127,ENSMUST00000139333,ENSMUST00000167307	-2.11691	6.59542	-10.9329	2.327e-05	0.00151154	3.43023	7.57926	7.71234	7.67004	5.71953	5.30364	5.58775
A_51_P514961	ENSMUSG00000034640	TCDD-inducible poly(ADP-ribose) polymerase [Source:MGI Symbol;Acc:MGI:2159210]	Tiparp	ENSMUST00000047906	2.77501	12.0955	10.9268	2.33495e-05	0.0015126	3.4267	10.7047	10.5688	10.8504	13.7119	13.7144	13.0227
A_51_P292943	ENSMUSG00000070002	elongation factor RNA polymerase II [Source:MGI Symbol;Acc:MGI:109377]	Ell	ENSMUST00000093454	-1.83634	10.7373	-10.9163	2.34861e-05	0.00151735	3.42065	11.714	11.6446	11.6078	9.75678	9.84077	9.85983
A_55_P2094602	ENSMUSG00000068015	leucine-rich repeats and calponin homology (CH) domain containing 1 [Source:MGI Symbol;Acc:MGI:2443390]	Lrch1	ENSMUST00000088968,ENSMUST00000088970	2.0497	9.59116	10.9053	2.36311e-05	0.00152262	3.41426	8.44154	8.65049	8.6069	10.7239	10.6984	10.4257
A_55_P2060454	ENSMUSG00000054823	Wolf-Hirschhorn syndrome candidate 1-like 1 (human) [Source:MGI Symbol;Acc:MGI:2142581]	Whsc1l1	ENSMUST00000141781,ENSMUST00000146919	1.99328	11.0243	10.8929	2.37953e-05	0.00152616	3.40707	9.98688	10.2068	9.88925	11.9461	12.0612	12.0556
A_66_P126332	ENSMUSG00000085795	zinc finger protein 703 [Source:MGI Symbol;Acc:MGI:2662729]	Zfp703	ENSMUST00000127097,ENSMUST00000154256	-1.811	12.3185	-10.8915	2.38134e-05	0.00152616	3.40628	13.2552	13.2049	13.2121	11.4279	11.3619	11.4492
A_52_P161087	ENSMUSG00000060301	RIKEN cDNA 2610008E11 gene [Source:MGI Symbol;Acc:MGI:1919378]	2610008E11Rik	ENSMUST00000039271	-2.15586	6.69245	-10.8807	2.39568e-05	0.0015286	3.40005	7.78589	7.97735	7.54792	5.66541	5.68909	5.48907
A_51_P436652	ENSMUSG00000035373	chemokine (C-C motif) ligand 7 [Source:MGI Symbol;Acc:MGI:99512]	Ccl7	ENSMUST00000021011	6.91528	12.4476	10.8791	2.39791e-05	0.0015286	3.39909	8.04058	10.5008	8.42845	16.1413	15.6978	15.8766
A_52_P634447	ENSMUSG00000020605	HCLS1 binding protein 3 [Source:MGI Symbol;Acc:MGI:1913224]	Hs1bp3	ENSMUST00000020927	-2.01759	9.60063	-10.8496	2.43774e-05	0.00154987	3.38198	10.5786	10.5821	10.6676	8.71738	8.38229	8.67582
A_66_P123186	ENSMUSG00000021840	mitogen-activated protein kinase 1 interacting protein 1-like [Source:MGI Symbol;Acc:MGI:2444022]	Mapk1ip1l	ENSMUST00000164235,ENSMUST00000166743	2.07837	9.70078	10.8398	2.45113e-05	0.00155427	3.37629	8.84034	8.55537	8.58906	10.7171	10.6042	10.8986
A_55_P1965655	ENSMUSG00000030269	myotubularin related protein 14 [Source:MGI Symbol;Acc:MGI:1916075]	Mtmr14	ENSMUST00000032403,ENSMUST00000042548	2.96218	10.2845	10.8203	2.47821e-05	0.00156143	3.36487	8.52659	8.54663	9.33703	11.8668	11.8001	11.6299
A_55_P2027102	ENSMUSG00000059810	regulator of G-protein signaling 3 [Source:MGI Symbol;Acc:MGI:1354734]	Rgs3	ENSMUST00000084521,ENSMUST00000107420,ENSMUST00000107428,ENSMUST00000107430,ENSMUST00000125369,ENSMUST00000144489	-2.406	9.40734	-10.8182	2.48105e-05	0.00156143	3.36368	10.5738	10.6738	10.5834	8.43868	8.33759	7.83676
A_55_P2122709	ENSMUSG00000021895	Rho guanine nucleotide exchange factor (GEF) 3 [Source:MGI Symbol;Acc:MGI:1918954]	Arhgef3	ENSMUST00000049206,ENSMUST00000067296	3.40505	11.4374	10.8176	2.48198e-05	0.00156143	3.36329	9.96508	10.1712	9.06849	13.1476	13.1324	13.1398
A_55_P1968738	ENSMUSG00000028163	nuclear factor of kappa light polypeptide gene enhancer in B cells 1, p105 [Source:MGI Symbol;Acc:MGI:97312]	Nfkb1	ENSMUST00000029812,ENSMUST00000132668	2.71716	9.75812	10.7815	2.5328e-05	0.00158923	3.34222	8.1799	8.34023	8.67847	11.2841	11.33	10.736
A_30_P01029470	ENSMUSG00000047735	sterile alpha motif domain containing 9-like [Source:MGI Symbol;Acc:MGI:1343184]	Samd9l	ENSMUST00000120087	2.57936	9.53344	10.7667	2.55401e-05	0.00159453	3.33355	8.08094	8.4425	8.20786	10.6475	10.6143	11.2076
A_55_P1969481	ENSMUSG00000028634	human immunodeficiency virus type I enhancer binding protein 3 [Source:MGI Symbol;Acc:MGI:106589]	Hivep3	ENSMUST00000106307,ENSMUST00000166542	3.01423	6.83301	10.7663	2.55455e-05	0.00159453	3.33333	4.897	5.85231	5.22838	8.3943	8.22652	8.39957
A_66_P137605	ENSMUSG00000032344	RIKEN cDNA E330016A19 gene [Source:MGI Symbol;Acc:MGI:2442261]	E330016A19Rik	ENSMUST00000070742	2.16574	11.3194	10.7577	2.56708e-05	0.00159502	3.32824	10.119	10.3821	10.2083	12.3585	12.6361	12.212
A_55_P2079344	ENSMUSG00000028799	zinc finger protein 362 [Source:MGI Symbol;Acc:MGI:2652839]	Zfp362	ENSMUST00000106072	-2.49932	8.9799	-10.7566	2.56864e-05	0.00159502	3.32761	10.4781	10.242	9.96857	7.73113	7.98181	7.47778
A_52_P355075	ENSMUSG00000025730	Rab40c, member RAS oncogene family [Source:MGI Symbol;Acc:MGI:2183454]	Rab40c	ENSMUST00000026826,ENSMUST00000166146,ENSMUST00000166619,ENSMUST00000167626	-2.75317	10.5676	-10.7479	2.58121e-05	0.00159869	3.32253	12.0979	12.1009	11.6337	9.19412	8.85513	9.52366
A_55_P2043367	ENSMUSG00000068246	apolipoprotein L 9a [Source:MGI Symbol;Acc:MGI:3606001]	Apol9a	ENSMUST00000089452	2.37061	9.04713	10.7347	2.60068e-05	0.0016047	3.31471	7.94317	8.00704	7.63526	10.1858	10.0058	10.5057
A_51_P405565	ENSMUSG00000005370	mutS homolog 6 (E. coli) [Source:MGI Symbol;Acc:MGI:1343961]	Msh6	ENSMUST00000005503	-2.24262	9.55053	-10.7322	2.60432e-05	0.0016047	3.31326	10.7119	10.791	10.5125	8.39168	8.68801	8.20795
A_55_P2117656	ENSMUSG00000035208	schlafen 8 [Source:MGI Symbol;Acc:MGI:2672859]	Slfn8	ENSMUST00000038141,ENSMUST00000108152	2.83553	13.3834	10.7252	2.61461e-05	0.00160691	3.30916	11.9653	12.4007	11.5309	14.8748	14.8705	14.6582
A_51_P510418	ENSMUSG00000035561	aldehyde dehydrogenase 1 family, member B1 [Source:MGI Symbol;Acc:MGI:1919785]	Aldh1b1	ENSMUST00000044384	2.34081	10.1403	10.7108	2.63597e-05	0.0016159	3.30068	8.71147	9.00773	9.19055	11.4565	11.0815	11.3942
A_55_P2056236	ENSMUSG00000028273	PDZ and LIM domain 5 [Source:MGI Symbol;Acc:MGI:1927489]	Pdlim5	ENSMUST00000058626,ENSMUST00000084039,ENSMUST00000090134,ENSMUST00000168967,ENSMUST00000170361	2.3623	7.09353	10.7018	2.64951e-05	0.00162005	3.29535	5.79993	6.20462	5.73261	8.23913	8.48556	8.09936
A_55_P2099338	ENSMUSG00000011096	AKT1 substrate 1 (proline-rich) [Source:MGI Symbol;Acc:MGI:1914855]	Akt1s1	ENSMUST00000054343,ENSMUST00000107880,ENSMUST00000107882,ENSMUST00000107885,ENSMUST00000152091	-2.33296	7.45984	-10.6906	2.66646e-05	0.00162627	3.28871	8.38199	8.69903	8.79796	6.05338	6.32539	6.50132
A_51_P492456	ENSMUSG00000003665	hyaluronan synthase1 [Source:MGI Symbol;Acc:MGI:106590]	Has1	ENSMUST00000003762	2.47186	3.48941	10.6772	2.68683e-05	0.00163453	3.28079	2.15715	2.48991	2.11339	4.98729	4.77548	4.41325
A_55_P2182452	ENSMUSG00000050395	tumor necrosis factor (ligand) superfamily, member 15 [Source:MGI Symbol;Acc:MGI:2180140]	Tnfsf15	ENSMUST00000062246,ENSMUST00000166244	7.69413	10.6566	10.6699	2.69794e-05	0.00163713	3.27649	5.8453	6.12871	8.45468	14.8176	14.8254	13.8681
A_52_P659312	ENSMUSG00000046997	splA/ryanodine receptor domain and SOCS box containing 4 [Source:MGI Symbol;Acc:MGI:2183445]	Spsb4	ENSMUST00000055433,ENSMUST00000162307	-2.64884	7.75798	-10.6479	2.73198e-05	0.00165361	3.26343	9.43782	8.86385	8.94554	6.73813	6.26533	6.29724
A_55_P2028054	ENSMUSG00000024660	inner centromere protein [Source:MGI Symbol;Acc:MGI:1313288]	Incenp	ENSMUST00000025562,ENSMUST00000113168	-1.83228	12.3456	-10.6226	2.77164e-05	0.00166938	3.24841	13.2273	13.3036	13.2542	11.482	11.3068	11.4995
A_55_P1978987	ENSMUSG00000026896	interferon induced with helicase C domain 1 [Source:MGI Symbol;Acc:MGI:1918836]	Ifih1	ENSMUST00000028259	5.8477	8.24755	10.6185	2.77808e-05	0.00166938	3.24599	5.8956	6.01731	4.05817	11.3877	11.3434	10.7831
A_55_P2110698	ENSMUSG00000078262	keratin associated protein 4-9 [Source:MGI Symbol;Acc:MGI:3652060]	Krtap4-9	ENSMUST00000105059	1.86396	3.25877	10.6134	2.78619e-05	0.00166938	3.24295	2.32641	2.43594	2.218	4.13996	4.15091	4.28138
A_51_P300655	ENSMUSG00000004462	TBCC domain containing 1 [Source:MGI Symbol;Acc:MGI:1917823]	Tbccd1	ENSMUST00000004576	-2.18994	7.64382	-10.6094	2.79269e-05	0.00166938	3.24052	8.91866	8.81093	8.48676	6.72537	6.4782	6.44298
A_55_P2155216	ENSMUSG00000049097	ankyrin repeat domain 34A [Source:MGI Symbol;Acc:MGI:3617846]	Ankrd34a	ENSMUST00000058943	-3.90933	6.52258	-10.6007	2.8065e-05	0.00166938	3.23538	9.05309	8.52893	7.8497	4.93962	4.6108	4.15333
A_55_P2017302	ENSMUSG00000000884	guanine nucleotide binding protein (G protein), beta polypeptide 1-like [Source:MGI Symbol;Acc:MGI:1338057]	Gnb1l	ENSMUST00000090086,ENSMUST00000115601,ENSMUST00000167778	-2.81873	5.1104	-10.5941	2.81716e-05	0.00166938	3.23142	6.73488	6.21573	6.6087	3.57104	4.1164	3.41568
A_55_P1993518	ENSMUSG00000029192	TBC1 domain family, member 14 [Source:MGI Symbol;Acc:MGI:1098708]	Tbc1d14	ENSMUST00000031094,ENSMUST00000087550,ENSMUST00000101273,ENSMUST00000126077,ENSMUST00000136189,ENSMUST00000140607,ENSMUST00000141043,ENSMUST00000146430,ENSMUST00000171385	-1.80989	11.5796	-10.5926	2.81957e-05	0.00166938	3.23053	12.3997	12.5569	12.497	10.6062	10.6892	10.7285
A_55_P2011862	ENSMUSG00000002100	myosin binding protein C, cardiac [Source:MGI Symbol;Acc:MGI:102844]	Mybpc3	ENSMUST00000028718,ENSMUST00000111430,ENSMUST00000137942,ENSMUST00000169776	2.14884	7.39391	10.5923	2.82002e-05	0.00166938	3.23036	6.43983	6.23558	6.28304	8.21292	8.51275	8.67931
A_52_P100926	ENSMUSG00000027399	interleukin 1 alpha [Source:MGI Symbol;Acc:MGI:96542]	Il1a	ENSMUST00000028882	4.20945	6.38571	10.5919	2.82072e-05	0.00166938	3.2301	3.63785	4.2287	4.9764	8.06071	8.51488	8.8957
A_52_P163515	ENSMUSG00000081405	predicted gene 13142 [Source:MGI Symbol;Acc:MGI:3651745]	Gm13142	ENSMUST00000117213	2.45803	9.3493	10.5822	2.83651e-05	0.00167311	3.22428	8.03822	8.06228	8.26037	10.5575	10.2523	10.9252
A_55_P2168692	ENSMUSG00000039781	5-azacytidine induced gene 1 [Source:MGI Symbol;Acc:MGI:107440]	Azi1	ENSMUST00000106227,ENSMUST00000106229,ENSMUST00000145641	-2.1297	8.33084	-10.5794	2.84098e-05	0.00167311	3.22264	9.54019	9.52135	9.12552	7.28589	7.1604	7.35167
A_52_P214752	ENSMUSG00000025019	ligand dependent nuclear receptor corepressor [Source:MGI Symbol;Acc:MGI:2443930]	Lcor	ENSMUST00000067795	1.89682	9.04087	10.5703	2.85587e-05	0.00167759	3.21719	8.05535	8.02913	8.1929	9.94812	9.8852	10.1345
A_51_P181286	ENSMUSG00000030156	CD69 antigen [Source:MGI Symbol;Acc:MGI:88343]	Cd69	ENSMUST00000032259	10.2367	10.6737	10.563	2.86783e-05	0.00167759	3.21283	4.03938	4.70346	7.92328	15.949	15.854	15.5733
A_55_P2001218	ENSMUSG00000075122	CD80 antigen [Source:MGI Symbol;Acc:MGI:101775]	Cd80	ENSMUST00000099816,ENSMUST00000114728	-1.89811	10.7834	-10.5583	2.87566e-05	0.00167759	3.20998	11.567	11.8577	11.7726	9.87436	9.85395	9.77471
A_51_P368009	ENSMUSG00000018983	E2F transcription factor 2 [Source:MGI Symbol;Acc:MGI:1096341]	E2f2	ENSMUST00000061721,ENSMUST00000168263	-4.67223	8.78996	-10.5538	2.8831e-05	0.00167759	3.20729	11.6297	11.6233	10.1252	6.49877	6.66267	6.20011
A_55_P2273439	ENSMUSG00000032691	NLR family, pyrin domain containing 3 [Source:MGI Symbol;Acc:MGI:2653833]	Nlrp3	ENSMUST00000079476,ENSMUST00000101147,ENSMUST00000101148,ENSMUST00000108758	3.36753	7.14967	10.5535	2.88358e-05	0.00167759	3.20711	5.67955	5.45001	5.26818	8.47797	8.54258	9.47976
A_55_P2157610	ENSMUSG00000051169	RNA pseudouridylate synthase domain containing 3 [Source:MGI Symbol;Acc:MGI:2141440]	Rpusd3	ENSMUST00000060634,ENSMUST00000113092	-2.07153	8.37663	-10.5433	2.90045e-05	0.00168332	3.20103	9.49368	9.34663	9.39687	7.34023	7.11865	7.56371
A_55_P2103837	ENSMUSG00000079363	guanylate binding protein 4 [Source:MGI Symbol;Acc:MGI:97072]	Gbp4	ENSMUST00000072396,ENSMUST00000100962	8.3498	7.72585	10.5374	2.91035e-05	0.00168498	3.19747	3.18047	5.37902	2.09335	11.912	12.1519	11.6384
A_55_P2298029	ENSMUSG00000054823	Wolf-Hirschhorn syndrome candidate 1-like 1 (human) [Source:MGI Symbol;Acc:MGI:2142581]	Whsc1l1	ENSMUST00000084026,ENSMUST00000139966,ENSMUST00000142395,ENSMUST00000153597,ENSMUST00000171357	1.96613	8.85233	10.5282	2.92577e-05	0.00168549	3.19196	7.73642	7.89998	7.97139	9.66664	9.88181	9.95773
A_51_P419017	ENSMUSG00000023868	phosphodiesterase 10A [Source:MGI Symbol;Acc:MGI:1345143]	Pde10a	ENSMUST00000024647,ENSMUST00000089085,ENSMUST00000115708,ENSMUST00000115717,ENSMUST00000115718,ENSMUST00000115720,ENSMUST00000115724,ENSMUST00000149440	3.98975	5.02447	10.5214	2.93719e-05	0.00168549	3.18789	2.93247	2.43594	3.72039	7.44189	6.86941	6.74675
A_55_P2073734	ENSMUSG00000022684	bifunctional apoptosis regulator [Source:MGI Symbol;Acc:MGI:1914368]	Bfar	ENSMUST00000023365,ENSMUST00000069281	1.95877	11.767	10.5208	2.93825e-05	0.00168549	3.18751	10.7395	10.7693	10.8541	12.9364	12.7268	12.576
A_51_P234044	ENSMUSG00000043687	RIKEN cDNA 1190005I06 gene [Source:MGI Symbol;Acc:MGI:1916168]	1190005I06Rik	ENSMUST00000123927	-2.48918	7.04393	-10.5201	2.93936e-05	0.00168549	3.18712	8.6511	8.17094	8.04353	5.58535	5.87363	5.93905
A_55_P2071691	ENSMUSG00000042099	KN motif and ankyrin repeat domains 3 [Source:MGI Symbol;Acc:MGI:1098615]	Kank3	ENSMUST00000048560,ENSMUST00000172649,ENSMUST00000173789,ENSMUST00000174608	-2.48753	9.8206	-10.5023	2.96975e-05	0.00169885	3.17638	10.9624	11.0985	11.1322	8.21947	8.56907	8.94196
A_55_P2057232	ENSMUSG00000025821	zinc finger protein 282 [Source:MGI Symbol;Acc:MGI:2141413]	Zfp282	ENSMUST00000061890,ENSMUST00000114591	-1.88956	6.30649	-10.4926	2.98647e-05	0.00170435	3.17051	7.10907	7.22238	7.42234	5.33754	5.36719	5.3804
A_55_P1998995	ENSMUSG00000026207	SPEG complex locus [Source:MGI Symbol;Acc:MGI:109282]	Speg	ENSMUST00000038230,ENSMUST00000087122,ENSMUST00000113587,ENSMUST00000113588,ENSMUST00000113589,ENSMUST00000113590,ENSMUST00000122266,ENSMUST00000137868	-1.93052	10.1044	-10.4847	3.00009e-05	0.0017074	3.16576	10.8942	11.2182	11.0965	9.0784	9.22524	9.11367
A_55_P2014319	ENSMUSG00000050394	armadillo repeat containing, X-linked 6 [Source:MGI Symbol;Acc:MGI:2147993]	Armcx6	ENSMUST00000165734	4.51763	9.48451	10.4781	3.01157e-05	0.0017074	3.16177	7.48456	7.12435	7.06816	12.3272	12.1232	10.7795
A_51_P423578	ENSMUSG00000072620	schlafen 2 [Source:MGI Symbol;Acc:MGI:1313258]	Slfn2	ENSMUST00000038038	1.99169	14.6601	10.4772	3.01318e-05	0.0017074	3.16121	13.5945	13.7297	13.6687	15.5693	15.5173	15.8813
A_55_P2062213	ENSMUSG00000022856	transmembrane protein 41a [Source:MGI Symbol;Acc:MGI:1913914]	Tmem41a	ENSMUST00000023562,ENSMUST00000023563	-1.96107	9.36968	-10.4601	3.04304e-05	0.00170998	3.15091	10.2681	10.4073	10.3752	8.44854	8.53455	8.18434
A_52_P162298	ENSMUSG00000041774	YdjC homolog (bacterial) [Source:MGI Symbol;Acc:MGI:1916351]	Ydjc	ENSMUST00000069064,ENSMUST00000137267,ENSMUST00000142576	-2.30694	8.61515	-10.4592	3.04468e-05	0.00170998	3.15035	9.55131	9.64887	10.1057	7.45197	7.59061	7.34245
A_55_P2133195	ENSMUSG00000073555	predicted gene 4951 [Source:MGI Symbol;Acc:MGI:3644953]	Gm4951	ENSMUST00000031549	5.1096	10.4614	10.456	3.05022e-05	0.00170998	3.14845	8.23042	8.67183	6.81753	12.7945	12.9384	13.3156
A_55_P2074924	ENSMUSG00000040734	protein phosphatase 1, regulatory (inhibitor) subunit 13 like [Source:MGI Symbol;Acc:MGI:3525053]	Ppp1r13l	ENSMUST00000047621	-2.04046	7.99278	-10.4554	3.05133e-05	0.00170998	3.14807	9.17006	8.94607	8.92289	7.09141	7.06612	6.76012
A_55_P2122564	ENSMUSG00000024472	DCP2 decapping enzyme homolog (S. cerevisiae) [Source:MGI Symbol;Acc:MGI:1917890]	Dcp2	ENSMUST00000025350	3.24637	7.46009	10.4538	3.05425e-05	0.00170998	3.14707	5.5408	6.26552	5.70439	8.88945	8.78206	9.57832
A_55_P1973553	ENSMUSG00000051444	Bardet-Biedl syndrome 12 (human) [Source:MGI Symbol;Acc:MGI:2686651]	Bbs12	ENSMUST00000057975,ENSMUST00000108121	-3.9132	4.63464	-10.4463	3.06742e-05	0.00170998	3.14257	6.79717	6.96015	6.01642	3.28945	2.29611	2.44857
A_30_P01030888	ENSMUSG00000081769	predicted gene 12216 [Source:MGI Symbol;Acc:MGI:3650088]	Gm12216	ENSMUST00000153206	4.15938	5.89433	10.4447	3.07039e-05	0.00170998	3.14156	4.67256	3.40217	3.36919	7.78445	7.84845	8.28915
A_55_P2179587	ENSMUSG00000023473	cadherin, EGF LAG seven-pass G-type receptor 3 (flamingo homolog, Drosophila) [Source:MGI Symbol;Acc:MGI:1858236]	Celsr3	ENSMUST00000024238	-2.58515	6.16208	-10.4422	3.07481e-05	0.00170998	3.14006	7.83588	7.40695	7.12114	4.75116	4.77548	5.08187
A_51_P447866	ENSMUSG00000031101	SAM and SH3 domain containing 3 [Source:MGI Symbol;Acc:MGI:1921381]	Sash3	ENSMUST00000033427	-2.41741	10.6784	-10.4368	3.08447e-05	0.00171138	3.13678	12.0265	12.0257	11.6093	9.67799	9.55663	9.17456
A_52_P281711	ENSMUSG00000034379	WD repeat domain 5B [Source:MGI Symbol;Acc:MGI:1916794]	Wdr5b	ENSMUST00000042203	-2.20762	6.22655	-10.3966	3.15731e-05	0.00174775	3.11237	7.07684	7.45748	7.45674	5.17158	4.9084	5.28823
A_55_P2401403	ENSMUSG00000093470		RP23-164N15.3	ENSMUST00000177539	2.59612	12.4396	10.3914	3.16686e-05	0.00174811	3.10921	10.9692	10.9496	11.5057	13.9317	13.8429	13.4383
A_55_P2097736	ENSMUSG00000020453	POZ (BTB) and AT hook containing zinc finger 1 [Source:MGI Symbol;Acc:MGI:1891832]	Patz1	ENSMUST00000057089,ENSMUST00000093402,ENSMUST00000101644,ENSMUST00000110043,ENSMUST00000110045,ENSMUST00000134089	-2.91107	6.60582	-10.3883	3.17255e-05	0.00174811	3.10734	8.19008	8.41165	7.58235	5.31888	4.86604	5.26594
A_51_P257684	ENSMUSG00000039536	staufen (RNA binding protein) homolog 1 (Drosophila) [Source:MGI Symbol;Acc:MGI:1338864]	Stau1	ENSMUST00000049412,ENSMUST00000109235,ENSMUST00000109236,ENSMUST00000109238,ENSMUST00000142481	1.78883	9.59837	10.3765	3.19446e-05	0.00175615	3.10014	8.68005	8.7979	8.63391	10.4285	10.4754	10.5744
A_66_P122173	ENSMUSG00000009569	MKL/myocardin-like 2 [Source:MGI Symbol;Acc:MGI:3050795]	Mkl2	ENSMUST00000149359	-2.45132	10.8554	-10.3644	3.21714e-05	0.00176457	3.09273	12.4314	12.1024	11.7092	9.53417	9.69365	9.66127
A_52_P578266	ENSMUSG00000064289	TRAF family member-associated Nf-kappa B activator [Source:MGI Symbol;Acc:MGI:107676]	Tank	ENSMUST00000078074,ENSMUST00000112494,ENSMUST00000112495,ENSMUST00000112501,ENSMUST00000112502,ENSMUST00000136688,ENSMUST00000141544,ENSMUST00000145632	2.67558	9.64468	10.3598	3.22587e-05	0.00176532	3.08989	8.08641	8.04402	8.79023	10.9024	11.1161	10.9289
A_52_P325477	ENSMUSG00000047821	tripartite motif-containing 16 [Source:MGI Symbol;Acc:MGI:2137356]	Trim16	ENSMUST00000055006,ENSMUST00000072639,ENSMUST00000108703,ENSMUST00000108704,ENSMUST00000128623	-3.71192	5.25392	-10.3465	3.25102e-05	0.00177503	3.08177	7.42863	7.42461	6.47642	3.68416	2.90443	3.6053
A_51_P254471	ENSMUSG00000057367	baculoviral IAP repeat-containing 2 [Source:MGI Symbol;Acc:MGI:1197009]	Birc2	ENSMUST00000074246	2.00983	9.76721	10.3317	3.27922e-05	0.00178635	3.07273	8.71936	8.79556	8.77196	10.7664	10.5515	10.9984
A_55_P2024461	ENSMUSG00000038517	TBK1 binding protein 1 [Source:MGI Symbol;Acc:MGI:1920424]	Tbkbp1	ENSMUST00000066078,ENSMUST00000092755,ENSMUST00000107615	-2.07058	12.1167	-10.3207	3.30048e-05	0.00178669	3.06596	13.2525	13.2438	12.9596	10.9491	10.999	11.2961
A_51_P263290	ENSMUSG00000033316	UDP-N-acetyl-alpha-D-galactosamine:polypeptide N-acetylgalactosaminyltransferase 9 [Source:MGI Symbol;Acc:MGI:2677965]	Galnt9	ENSMUST00000040001,ENSMUST00000165856	-4.89595	5.17419	-10.3184	3.30487e-05	0.00178669	3.06457	8.34284	7.99691	6.52673	2.58237	2.80513	2.79113
A_66_P105244	ENSMUSG00000026466	torsin A interacting protein 1 [Source:MGI Symbol;Acc:MGI:3582693]	Tor1aip1	ENSMUST00000027738,ENSMUST00000097527,ENSMUST00000097528,ENSMUST00000126448,ENSMUST00000130995,ENSMUST00000136331,ENSMUST00000136397,ENSMUST00000141878,ENSMUST00000141980,ENSMUST00000169241	2.01611	10.0635	10.3174	3.30682e-05	0.00178669	3.06395	8.99461	9.23602	8.93579	10.9738	10.9769	11.2641
A_55_P1963585	ENSMUSG00000036792	methyl-CpG binding domain protein 5 [Source:MGI Symbol;Acc:MGI:2138934]	Mbd5	ENSMUST00000047413,ENSMUST00000112743,ENSMUST00000112754,ENSMUST00000122841,ENSMUST00000132717	-2.94649	7.236	-10.31	3.32123e-05	0.00178669	3.0594	9.0784	8.90675	8.14258	5.84781	5.63612	5.80432
A_51_P320022	ENSMUSG00000025324	ATPase, class V, type 10A [Source:MGI Symbol;Acc:MGI:1330809]	Atp10a	ENSMUST00000055764,ENSMUST00000168747	3.55123	6.97689	10.3068	3.32738e-05	0.00178669	3.05746	5.48843	5.54297	4.57242	8.96611	8.32022	8.97118
A_55_P1955502	ENSMUSG00000033799	cDNA sequence BC016423 [Source:MGI Symbol;Acc:MGI:2145274]	BC016423	ENSMUST00000096069	2.93224	9.28941	10.3065	3.32795e-05	0.00178669	3.05728	7.97494	7.52632	7.96862	10.9794	11.0353	10.2519
A_51_P208931	ENSMUSG00000001053	NEDD4 binding protein 3 [Source:MGI Symbol;Acc:MGI:2442218]	N4bp3	ENSMUST00000001080	-3.3087	8.2432	-10.3045	3.33201e-05	0.00178669	3.056	9.93542	9.97173	9.78549	6.75666	7.08122	5.92866
A_30_P01018749	ENSMUSG00000079455	predicted pseudogene 16026 [Source:MGI Symbol;Acc:MGI:3783243]	Gm16026	ENSMUST00000113394	2.90648	5.24084	10.2941	3.35229e-05	0.00179355	3.04965	4.0156	3.95414	3.39306	6.70033	6.32539	7.0565
A_51_P295420	ENSMUSG00000037965	zinc finger CCCH type containing 7 A [Source:MGI Symbol;Acc:MGI:2445044]	Zc3h7a	ENSMUST00000037633	2.01123	12.4081	10.2809	3.37855e-05	0.00180136	3.04147	11.2224	11.3343	11.6509	13.3405	13.4602	13.4407
A_51_P176377	ENSMUSG00000022867	ubiquitin specific peptidase 25 [Source:MGI Symbol;Acc:MGI:1353655]	Usp25	ENSMUST00000023580	1.92526	12.0192	10.2792	3.38192e-05	0.00180136	3.04043	11.2558	10.939	10.9751	13.0729	12.8916	12.9812
A_66_P120882	ENSMUSG00000030595	nuclear factor of kappa light polypeptide gene enhancer in B cells inhibitor, beta [Source:MGI Symbol;Acc:MGI:104752]	Nfkbib	ENSMUST00000032815,ENSMUST00000085851,ENSMUST00000108274	2.53157	10.8697	10.2713	3.39763e-05	0.00180571	3.03557	9.52625	9.26154	10.0239	12.1324	12.0321	12.2418
A_55_P2166985	ENSMUSG00000054499	death effector domain-containing DNA binding protein 2 [Source:MGI Symbol;Acc:MGI:1914629]	Dedd2	ENSMUST00000058702	-2.4937	10.5996	-10.256	3.42832e-05	0.00181339	3.02615	11.9922	12.1159	11.4312	9.26883	9.51565	9.27373
A_51_P381618	ENSMUSG00000002847	phospholipase A1 member A [Source:MGI Symbol;Acc:MGI:1934677]	Pla1a	ENSMUST00000002926	5.52107	6.55252	10.2506	3.43919e-05	0.00181339	3.02283	3.97154	4.79198	2.61244	9.54335	9.13487	9.26095
A_55_P2024808	ENSMUSG00000026842	c-abl oncogene 1, non-receptor tyrosine kinase [Source:MGI Symbol;Acc:MGI:87859]	Abl1	ENSMUST00000028190,ENSMUST00000075759,ENSMUST00000113455	-2.38412	10.6565	-10.2479	3.44477e-05	0.00181339	3.02113	11.8858	12.1201	11.5399	9.22955	9.53074	9.63313
A_30_P01019185	ENSMUSG00000074744	predicted gene 807 [Source:MGI Symbol;Acc:MGI:2685653]	Gm807	ENSMUST00000099271	1.85182	10.8928	10.2426	3.45554e-05	0.00181339	3.01786	9.86208	10.0008	10.0378	11.6733	11.8421	11.9407
A_65_P13459	ENSMUSG00000063193	CD300 antigen like family member B [Source:MGI Symbol;Acc:MGI:2685099]	Cd300lb	ENSMUST00000074300,ENSMUST00000106581,ENSMUST00000149663	-3.93257	10.1748	-10.2384	3.46413e-05	0.00181339	3.01525	12.6251	12.3713	11.4268	8.69297	7.95112	7.98135
A_55_P2048744	ENSMUSG00000031668	eukaryotic translation initiation factor 2 alpha kinase 3 [Source:MGI Symbol;Acc:MGI:1341830]	Eif2ak3	ENSMUST00000034093	-2.88751	8.22292	-10.2354	3.47031e-05	0.00181339	3.01339	9.72221	9.81768	9.46015	7.05791	7.03752	6.24208
A_51_P335981	ENSMUSG00000000056	nuclear prelamin A recognition factor [Source:MGI Symbol;Acc:MGI:1914858]	Narf	ENSMUST00000103015	-3.75156	5.71433	-10.2243	3.49303e-05	0.00181339	3.00654	7.56005	7.96424	7.24605	4.48213	3.7873	3.24622
A_55_P1989733	ENSMUSG00000030595	nuclear factor of kappa light polypeptide gene enhancer in B cells inhibitor, beta [Source:MGI Symbol;Acc:MGI:104752]	Nfkbib	ENSMUST00000032815,ENSMUST00000085851	2.33244	12.5673	10.2205	3.50098e-05	0.00181339	3.00416	11.2706	11.255	11.6778	13.7266	13.4882	13.9859
A_55_P2184370	ENSMUSG00000081650	predicted gene 16181 [Source:MGI Symbol;Acc:MGI:3802038]	Gm16181	ENSMUST00000118793	4.01813	6.67723	10.2159	3.51051e-05	0.00181339	3.00131	3.94052	4.60147	5.46249	8.82175	8.50427	8.73285
A_30_P01023450	ENSMUSG00000075595	zinc finger protein 652 [Source:MGI Symbol;Acc:MGI:2442221]	Zfp652	ENSMUST00000107717,ENSMUST00000148945	-2.34003	10.4544	-10.2157	3.51087e-05	0.00181339	3.0012	11.7654	11.8158	11.2921	9.4871	9.09949	9.2666
A_52_P613498	ENSMUSG00000062822	RIKEN cDNA 4833420G17 gene [Source:MGI Symbol;Acc:MGI:1914642]	4833420G17Rik	ENSMUST00000026519	-1.76427	10.9866	-10.2145	3.51343e-05	0.00181339	3.00044	11.9016	11.9565	11.7481	10.06	10.1169	10.1365
A_52_P458000	ENSMUSG00000045165	expressed sequence AI467606 [Source:MGI Symbol;Acc:MGI:2141979]	AI467606	ENSMUST00000056288	-3.06323	9.46792	-10.2134	3.51561e-05	0.00181339	2.99979	11.1891	11.3214	10.4881	8.28301	7.86042	7.6655
A_55_P2086885	ENSMUSG00000079020	solute carrier family 45, member 4 [Source:MGI Symbol;Acc:MGI:2146236]	Slc45a4	ENSMUST00000054266,ENSMUST00000076224,ENSMUST00000132607,ENSMUST00000144936,ENSMUST00000151288	-2.08864	8.80663	-10.21	3.52276e-05	0.00181339	2.99765	9.6073	9.92631	10.0192	7.60735	7.91661	7.76296
A_55_P2037897	ENSMUSG00000026918	bromodomain containing 3 [Source:MGI Symbol;Acc:MGI:1914632]	Brd3	ENSMUST00000028282,ENSMUST00000077737	-1.87931	8.30179	-10.2098	3.52319e-05	0.00181339	2.99753	9.27876	9.39986	9.04571	7.35995	7.35043	7.37602
A_55_P2114596	ENSMUSG00000049672	zinc finger protein 161 [Source:MGI Symbol;Acc:MGI:1195345]	Zfp161	ENSMUST00000062369,ENSMUST00000112674,ENSMUST00000112676	-1.84162	8.25786	-10.2087	3.52556e-05	0.00181339	2.99682	9.25123	9.26866	9.01612	7.41475	7.34014	7.25628
A_52_P42834	ENSMUSG00000022867	ubiquitin specific peptidase 25 [Source:MGI Symbol;Acc:MGI:1353655]	Usp25	ENSMUST00000023580,ENSMUST00000060704	2.33703	10.909	10.2039	3.53553e-05	0.00181463	2.99386	10.0443	9.65579	9.52119	12.1736	11.8281	12.2306
A_52_P302395	ENSMUSG00000023845	leucyl/cystinyl aminopeptidase [Source:MGI Symbol;Acc:MGI:2387123]	Lnpep	ENSMUST00000041047	2.4735	10.2821	10.1914	3.56178e-05	0.00182419	2.9861	8.83249	9.01629	9.28735	11.84	11.5076	11.209
A_30_P01031870	ENSMUSG00000075595	zinc finger protein 652 [Source:MGI Symbol;Acc:MGI:2442221]	Zfp652	ENSMUST00000107717,ENSMUST00000148945	-2.3706	10.5908	-10.1776	3.59106e-05	0.00182863	2.97751	11.8797	12.051	11.3975	9.47782	9.4744	9.26419
A_51_P374726	ENSMUSG00000027832	pentraxin related gene [Source:MGI Symbol;Acc:MGI:104641]	Ptx3	ENSMUST00000029421	5.25068	5.37553	10.1752	3.59625e-05	0.00182863	2.976	2.69336	3.13929	2.41791	8.96899	8.07035	6.96327
A_51_P509573	ENSMUSG00000018930	chemokine (C-C motif) ligand 4 [Source:MGI Symbol;Acc:MGI:98261]	Ccl4	ENSMUST00000019074	4.39235	16.0936	10.1732	3.60033e-05	0.00182863	2.9748	13.2354	13.5928	14.8641	18.4741	18.2464	18.1489
A_52_P393314	ENSMUSG00000029468	purinergic receptor P2X, ligand-gated ion channel, 7 [Source:MGI Symbol;Acc:MGI:1339957]	P2rx7	ENSMUST00000100737,ENSMUST00000121489	-2.33708	11.3011	-10.1706	3.606e-05	0.00182863	2.97315	12.4137	12.7676	12.2277	10.3842	10.0199	9.99366
A_51_P116906	ENSMUSG00000022469	Rap guanine nucleotide exchange factor (GEF) 3 [Source:MGI Symbol;Acc:MGI:2441741]	Rapgef3	ENSMUST00000023109,ENSMUST00000126854,ENSMUST00000128775,ENSMUST00000129223	-3.04999	8.44696	-10.1652	3.61757e-05	0.00182863	2.96979	10.2231	9.43294	10.2598	6.71359	6.80313	7.24918
A_55_P1990970	ENSMUSG00000028914	caspase 9 [Source:MGI Symbol;Acc:MGI:1277950]	Casp9	ENSMUST00000030747,ENSMUST00000124161	-2.24969	10.7204	-10.1652	3.61763e-05	0.00182863	2.96977	11.8931	11.9637	11.679	9.74432	9.77821	9.26419
A_51_P111164	ENSMUSG00000054855	Rho family GTPase 1 [Source:MGI Symbol;Acc:MGI:2444878]	Rnd1	ENSMUST00000003451	3.5648	9.32695	10.1623	3.62385e-05	0.00182863	2.96797	7.081	7.25032	8.30233	11.136	11.2368	10.9553
A_55_P2230913	ENSMUSG00000030199	ets variant gene 6 (TEL oncogene) [Source:MGI Symbol;Acc:MGI:109336]	Etv6	ENSMUST00000081028,ENSMUST00000111963,ENSMUST00000171113	2.42198	9.40726	10.1573	3.63462e-05	0.00183021	2.96486	8.17499	8.57717	7.83663	10.6217	10.6857	10.5474
A_30_P01020326	ENSMUSG00000043467	zinc finger and BTB domain containing 37 [Source:MGI Symbol;Acc:MGI:2444467]	Zbtb37	ENSMUST00000064713,ENSMUST00000160056,ENSMUST00000163079	3.95621	5.9312	10.152	3.64601e-05	0.0018321	2.96157	4.67256	4.04745	3.13929	7.9461	7.87401	7.90781
A_55_P2005605	ENSMUSG00000073962	olfactory receptor 576 [Source:MGI Symbol;Acc:MGI:3030410]	Olfr576	ENSMUST00000098213,ENSMUST00000106895	3.48087	6.71185	10.1335	3.68643e-05	0.00184854	2.95	5.30875	5.37902	4.22649	8.39632	8.36081	8.59974
A_66_P124724	ENSMUSG00000028793	ring finger protein 19B [Source:MGI Symbol;Acc:MGI:1922484]	Rnf19b	ENSMUST00000030584,ENSMUST00000130803,ENSMUST00000147238	2.646	8.56034	10.1299	3.69442e-05	0.00184867	2.94772	7.23163	6.83456	7.64582	10.0898	9.78079	9.77948
A_51_P235123	ENSMUSG00000023947	nuclear factor of kappa light polypeptide gene enhancer in B cells inhibitor, epsilon [Source:MGI Symbol;Acc:MGI:1194908]	Nfkbie	ENSMUST00000024742	3.59615	11.7583	10.1187	3.71903e-05	0.00185682	2.94075	9.45278	9.74029	10.6876	13.5143	13.8117	13.3432
A_55_P1960049	ENSMUSG00000018570	RIKEN cDNA 2810408A11 gene [Source:MGI Symbol;Acc:MGI:1917669]	2810408A11Rik	ENSMUST00000100969,ENSMUST00000108621	2.42276	11.5392	10.1155	3.72619e-05	0.00185682	2.93873	10.215	10.5308	10.2376	12.3727	12.8586	13.0204
A_52_P183181	ENSMUSG00000027951	adenosine deaminase, RNA-specific [Source:MGI Symbol;Acc:MGI:1889575]	Adar	ENSMUST00000098924,ENSMUST00000107405	2.54592	11.4228	10.1001	3.76063e-05	0.00187009	2.92907	10.5305	10.0246	9.89462	12.678	12.4576	12.9518
A_66_P112305	ENSMUSG00000024300	myosin IF [Source:MGI Symbol;Acc:MGI:107711]	Myo1f	ENSMUST00000087605,ENSMUST00000173372,ENSMUST00000173426	-2.29141	14.5674	-10.0959	3.77001e-05	0.00187036	2.92645	15.8505	15.919	15.3699	13.2372	13.4732	13.5548
A_55_P1997335	ENSMUSG00000001062	RIKEN cDNA 1300018I17 gene [Source:MGI Symbol;Acc:MGI:1914143]	1300018I17Rik	ENSMUST00000117643,ENSMUST00000118279,ENSMUST00000122363,ENSMUST00000146136,ENSMUST00000149490,ENSMUST00000155869	-1.94402	11.0372	-10.0929	3.77678e-05	0.00187036	2.92457	11.8531	12.0456	12.1287	9.96473	9.9726	10.2581
A_55_P1999324	ENSMUSG00000050174	nudix (nucleoside diphosphate linked moiety X)-type motif 6 [Source:MGI Symbol;Acc:MGI:2387618]	Nudt6	ENSMUST00000052645,ENSMUST00000099130,ENSMUST00000108117,ENSMUST00000108118,ENSMUST00000141438,ENSMUST00000146324	-1.96814	8.72034	-10.0833	3.79868e-05	0.0018758	2.91849	9.70268	9.56619	9.84435	7.88101	7.7967	7.53109
A_66_P131110	ENSMUSG00000048012	zinc finger protein 473 [Source:MGI Symbol;Acc:MGI:2442697]	Zfp473	ENSMUST00000060270,ENSMUST00000120074,ENSMUST00000120798,ENSMUST00000149011	-1.95301	4.61611	-10.0785	3.80946e-05	0.0018758	2.91551	5.43675	5.75575	5.58535	3.57104	3.81905	3.52872
A_66_P114229	ENSMUSG00000041703	zinc finger protein of the cerebellum 5 [Source:MGI Symbol;Acc:MGI:1929518]	Zic5	ENSMUST00000039118	1.98798	3.34347	10.0778	3.81123e-05	0.0018758	2.91502	2.15715	2.43594	2.45536	4.48213	4.15091	4.37935
A_55_P2009121	ENSMUSG00000041936	agrin [Source:MGI Symbol;Acc:MGI:87961]	Agrn	ENSMUST00000071248,ENSMUST00000075787,ENSMUST00000105574,ENSMUST00000105575,ENSMUST00000154494	1.8989	11.7906	10.0703	3.82821e-05	0.00187693	2.91035	10.7833	11.0176	10.7227	12.5989	12.8476	12.7737
A_55_P2093439	ENSMUSG00000048696	mex3 homolog D (C. elegans) [Source:MGI Symbol;Acc:MGI:2681847]	Mex3d	ENSMUST00000062946,ENSMUST00000105350	-2.47307	7.55533	-10.0692	3.83078e-05	0.00187693	2.90965	8.86162	8.74201	8.77196	6.59533	6.49285	5.8682
A_66_P137439	ENSMUSG00000033705	START domain containing 9 [Source:MGI Symbol;Acc:MGI:3045258]	Stard9	ENSMUST00000028734,ENSMUST00000150912	-2.676	5.92682	-10.0662	3.83771e-05	0.00187693	2.90775	6.87544	7.42788	7.49115	4.93962	4.37935	4.44749
A_55_P1970474	ENSMUSG00000049488	transmembrane protein 67 [Source:MGI Symbol;Acc:MGI:1923928]	Tmem67	ENSMUST00000050686,ENSMUST00000108293,ENSMUST00000131145	3.5308	9.36538	10.0631	3.84485e-05	0.00187693	2.9058	8.12728	7.77744	6.89521	11.2796	11.2532	10.8596
A_55_P1958457	ENSMUSG00000056724	neurobeachin-like 2 [Source:MGI Symbol;Acc:MGI:2448554]	Nbeal2	ENSMUST00000130024,ENSMUST00000131017,ENSMUST00000133191,ENSMUST00000167320,ENSMUST00000171607	-2.65547	8.5476	-10.0553	3.86298e-05	0.0018818	2.90085	9.84469	10.0949	9.68642	6.85627	7.15231	7.651
A_51_P353008	ENSMUSG00000024896	multiple inositol polyphosphate histidine phosphatase 1 [Source:MGI Symbol;Acc:MGI:1336159]	Minpp1	ENSMUST00000025827	2.66026	10.5656	10.052	3.87054e-05	0.0018818	2.89879	9.40963	9.25113	9.04571	12.206	12.0563	11.4249
A_55_P2027240	ENSMUSG00000033857	endo-beta-N-acetylglucosaminidase [Source:MGI Symbol;Acc:MGI:2443788]	Engase	ENSMUST00000043447,ENSMUST00000135383,ENSMUST00000139917,ENSMUST00000168785,ENSMUST00000171769	-4.27555	8.87459	-10.036	3.90787e-05	0.00189611	2.8887	11.3755	11.5596	10.102	6.82823	7.00868	6.37352
A_51_P250807	ENSMUSG00000033594	spermatogenesis associated 2-like [Source:MGI Symbol;Acc:MGI:1926029]	Spata2l	ENSMUST00000098327,ENSMUST00000166768	-2.61415	7.06284	-10.0322	3.91678e-05	0.00189659	2.88631	8.60845	8.4862	8.01509	5.43275	5.78116	6.05338
A_55_P1977330	ENSMUSG00000033454	zinc finger and BTB domain containing 1 [Source:MGI Symbol;Acc:MGI:2442326]	Zbtb1	ENSMUST00000042779	-2.14495	7.68411	-10.0254	3.93284e-05	0.00190053	2.88201	8.67388	8.68079	8.91508	6.89388	6.57414	6.36689
A_55_P1952502	ENSMUSG00000001034	mitogen-activated protein kinase 7 [Source:MGI Symbol;Acc:MGI:1346347]	Mapk7	ENSMUST00000079080,ENSMUST00000101085,ENSMUST00000101086,ENSMUST00000108714,ENSMUST00000125840,ENSMUST00000128478,ENSMUST00000152755	-1.7144	11.66	-10.0218	3.94135e-05	0.00190081	2.87973	12.4418	12.4881	12.6217	10.7546	10.8191	10.8347
A_55_P1974577	ENSMUSG00000058099	Nfat activating molecule with ITAM motif 1 [Source:MGI Symbol;Acc:MGI:1921289]	Nfam1	ENSMUST00000023076,ENSMUST00000100377,ENSMUST00000109503,ENSMUST00000163649	-2.54024	12.3264	-10.0157	3.95592e-05	0.00190341	2.87585	13.5671	13.8689	13.3534	11.2897	11.204	10.6751
A_55_P2159555	ENSMUSG00000006403	a disintegrin-like and metallopeptidase (reprolysin type) with thrombospondin type 1 motif, 4 [Source:MGI Symbol;Acc:MGI:1339949]	Adamts4	ENSMUST00000006570,ENSMUST00000111314,ENSMUST00000111315	7.32865	7.70404	10.0129	3.96263e-05	0.00190341	2.87407	3.67699	2.83118	5.61096	11.5025	10.6817	11.9209
A_55_P1954156	ENSMUSG00000041057	WD repeat domain 43 [Source:MGI Symbol;Acc:MGI:1919765]	Wdr43	ENSMUST00000047086	1.89792	10.9512	10.009	3.97201e-05	0.0019041	2.87158	9.89732	9.88901	10.2205	11.9902	11.8807	11.8297
A_55_P1975415	ENSMUSG00000065979	calcineurin-like phosphoesterase domain containing 1 [Source:MGI Symbol;Acc:MGI:2443300]	Cpped1	ENSMUST00000096272,ENSMUST00000121750	-1.72841	11.0151	-9.96757	4.07246e-05	0.00194836	2.8453	11.9893	11.851	11.7976	10.117	10.2287	10.1068
A_52_P359502	ENSMUSG00000032788	pyridoxal (pyridoxine, vitamin B6) kinase [Source:MGI Symbol;Acc:MGI:1351869]	Pdxk	ENSMUST00000041616	-1.92104	14.9994	-9.96065	4.08954e-05	0.00194921	2.8409	15.919	16.0135	15.9472	13.9245	14.2864	13.9057
A_52_P461807	ENSMUSG00000035469	regulator of chromosome condensation (RCC1) and BTB (POZ) domain containing protein 1 [Source:MGI Symbol;Acc:MGI:1918580]	Rcbtb1	ENSMUST00000022551,ENSMUST00000043227,ENSMUST00000111255,ENSMUST00000174009	3.53971	7.21839	9.96026	4.0905e-05	0.00194921	2.84065	5.87116	5.81179	4.66265	8.88686	9.08224	8.99563
A_55_P2085412	ENSMUSG00000046295	ankyrin repeat and LEM domain containing 1 [Source:MGI Symbol;Acc:MGI:1918775]	Ankle1	ENSMUST00000119976	-2.68022	6.59457	-9.95331	4.10773e-05	0.00195353	2.83623	7.44089	8.06513	8.29803	5.30291	5.36719	5.09328
A_52_P33800	ENSMUSG00000033487	fibronectin type III domain containing 3A [Source:MGI Symbol;Acc:MGI:1196463]	Fndc3a	ENSMUST00000089017	3.37689	9.88383	9.94744	4.12237e-05	0.00195378	2.83248	8.62995	8.49946	7.45674	11.6718	11.5287	11.5163
A_52_P503730	ENSMUSG00000030691	FCH and double SH3 domains 2 [Source:MGI Symbol;Acc:MGI:2448475]	Fchsd2	ENSMUST00000032931,ENSMUST00000098250	2.50739	10.2332	9.94359	4.13198e-05	0.00195378	2.83003	8.72926	8.75072	9.45843	11.449	11.539	11.4726
A_55_P2038262	ENSMUSG00000091649	predicted gene 4902 [Source:MGI Symbol;Acc:MGI:3645789]	Gm4902	ENSMUST00000166121	3.5732	13.2191	9.94269	4.13425e-05	0.00195378	2.82945	11.4716	12.0764	10.7495	14.9343	14.836	15.2468
A_55_P2051666	ENSMUSG00000030595	nuclear factor of kappa light polypeptide gene enhancer in B cells inhibitor, beta [Source:MGI Symbol;Acc:MGI:104752]	Nfkbib	ENSMUST00000032815	3.25768	7.52212	9.94006	4.14084e-05	0.00195378	2.82777	6.25988	5.78326	5.6367	9.29125	9.59326	8.56838
A_51_P460774	ENSMUSG00000018809	SET and MYND domain containing 4 [Source:MGI Symbol;Acc:MGI:2442796]	Smyd4	ENSMUST00000044530	-2.92285	6.6671	-9.91509	4.20405e-05	0.00197562	2.81182	8.11094	8.41833	7.85632	5.52679	4.68582	5.40443
A_55_P2065149	ENSMUSG00000029475	lysine (K)-specific demethylase 2B [Source:MGI Symbol;Acc:MGI:1354737]	Kdm2b	ENSMUST00000031435,ENSMUST00000046073,ENSMUST00000086200,ENSMUST00000118027	-2.58396	11.0373	-9.90975	4.21772e-05	0.00197562	2.8084	12.2781	12.7711	11.9386	9.61828	9.7192	9.89838
A_51_P507778	ENSMUSG00000034308	short chain dehydrogenase/reductase family 42E, member 1 [Source:MGI Symbol;Acc:MGI:1921282]	Sdr42e1	ENSMUST00000037955,ENSMUST00000173522	-1.8249	8.9419	-9.9097	4.21784e-05	0.00197562	2.80837	10.0048	9.89116	9.66706	8.03986	7.96862	8.07987
A_55_P2108165	ENSMUSG00000091144	predicted gene 6907 [Source:MGI Symbol;Acc:MGI:3648476]	Gm6907	ENSMUST00000166912	4.19705	6.44771	9.90882	4.2201e-05	0.00197562	2.8078	4.72062	4.79198	3.53497	8.16628	8.38919	9.08325
A_55_P2141241	ENSMUSG00000032344	RIKEN cDNA E330016A19 gene [Source:MGI Symbol;Acc:MGI:2442261]	E330016A19Rik	ENSMUST00000034898,ENSMUST00000070742,ENSMUST00000085306,ENSMUST00000113356,ENSMUST00000127190	2.27859	7.50185	9.90176	4.23825e-05	0.00197654	2.80328	6.06204	6.51684	6.50878	8.53684	8.47489	8.9117
A_52_P799815	ENSMUSG00000052485	transmembrane protein 171 [Source:MGI Symbol;Acc:MGI:2685751]	Tmem171	ENSMUST00000064347	3.07794	12.4333	9.90164	4.23856e-05	0.00197654	2.8032	11.0928	11.3421	10.2482	14.0298	13.913	13.9741
A_52_P1197913	ENSMUSG00000015312	growth arrest and DNA-damage-inducible 45 beta [Source:MGI Symbol;Acc:MGI:107776]	Gadd45b	ENSMUST00000015456	2.97629	13.0996	9.88469	4.28252e-05	0.00199157	2.79233	11.4802	11.3403	12.0139	14.2983	14.3942	15.0707
A_52_P638895	ENSMUSG00000023951	vascular endothelial growth factor A [Source:MGI Symbol;Acc:MGI:103178]	Vegfa	ENSMUST00000024747,ENSMUST00000071648,ENSMUST00000074629,ENSMUST00000164714,ENSMUST00000167860	-3.60796	8.72939	-9.88282	4.28741e-05	0.00199157	2.79113	10.8123	10.8497	9.93812	7.46542	6.80441	6.5064
A_51_P319592	ENSMUSG00000051306	ubiquitin specific peptidase 42 [Source:MGI Symbol;Acc:MGI:1924050]	Usp42	ENSMUST00000053287	2.0157	10.1958	9.86657	4.33008e-05	0.0020075	2.78069	8.98667	9.18138	9.39592	11.3133	11.0105	11.2872
A_51_P189814	ENSMUSG00000041378	claudin 5 [Source:MGI Symbol;Acc:MGI:1276112]	Cldn5	ENSMUST00000043577	1.89313	3.46537	9.85683	4.3559e-05	0.00201439	2.77443	2.32641	2.54291	2.68711	4.30239	4.5371	4.39632
A_52_P139740	ENSMUSG00000002329	magnesium-dependent phosphatase 1 [Source:MGI Symbol;Acc:MGI:1915131]	Mdp1	ENSMUST00000002400	-2.24825	9.25042	-9.85464	4.36175e-05	0.00201439	2.77301	10.2303	10.6097	10.2837	7.90817	8.03184	8.43889
A_52_P109304	ENSMUSG00000005374	transducin (beta)-like 2 [Source:MGI Symbol;Acc:MGI:1351652]	Tbl2	ENSMUST00000153183	-1.83803	6.18694	-9.8294	4.42957e-05	0.00203658	2.75675	7.14478	7.22759	6.94547	5.33754	5.11875	5.34749
A_66_P115161	ENSMUSG00000038594	predicted gene 9766 [Source:MGI Symbol;Acc:MGI:3642684]	Gm9766	ENSMUST00000095691	3.28813	6.18552	9.82824	4.43272e-05	0.00203658	2.75599	4.59574	5.13277	3.89586	7.91416	7.66464	7.90997
A_30_P01032772	ENSMUSG00000029798	hect domain and RLD 6 [Source:MGI Symbol;Acc:MGI:1914388]	Herc6	ENSMUST00000031817	3.03097	3.48038	9.82729	4.4353e-05	0.00203658	2.75538	1.63214	2.08779	2.17476	4.50943	4.98911	5.48907
A_66_P104473	ENSMUSG00000020718	polymerase (DNA directed), gamma 2, accessory subunit [Source:MGI Symbol;Acc:MGI:1354947]	Polg2	ENSMUST00000021060,ENSMUST00000127061	-2.01832	7.24009	-9.82151	4.45102e-05	0.00203826	2.75165	8.23214	8.43493	8.08067	6.32197	6.37143	5.99938
A_51_P286106	ENSMUSG00000038152	RIKEN cDNA 5033430I15 gene [Source:MGI Symbol;Acc:MGI:1923250]	5033430I15Rik	ENSMUST00000038032	-1.7194	6.16084	-9.81971	4.45595e-05	0.00203826	2.75048	7.12404	7.02815	6.90944	5.35103	5.33754	5.21487
A_55_P2152771	ENSMUSG00000045312	lipoma HMGIC fusion partner-like 2 [Source:MGI Symbol;Acc:MGI:2145236]	Lhfpl2	ENSMUST00000054274,ENSMUST00000118195,ENSMUST00000121618	-2.56934	12.0492	-9.81255	4.47555e-05	0.00204332	2.74585	13.7037	13.1507	13.1474	10.9428	10.9433	10.4077
A_55_P2031481	ENSMUSG00000050821	family with sequence similarity 131, member A [Source:MGI Symbol;Acc:MGI:1925658]	Fam131a	ENSMUST00000056518,ENSMUST00000118919	-2.53571	7.93142	-9.80137	4.50633e-05	0.00205347	2.73862	9.48527	9.24924	8.86333	6.99336	6.5995	6.39784
A_52_P326354	ENSMUSG00000040857	Ets2 repressor factor [Source:MGI Symbol;Acc:MGI:109637]	Erf	ENSMUST00000045847	-2.63232	11.0552	-9.79601	4.52119e-05	0.00205633	2.73515	12.6338	12.2758	12.2046	9.95819	9.98535	9.27373
A_51_P125567	ENSMUSG00000026694	methyltransferase like 13 [Source:MGI Symbol;Acc:MGI:1918699]	Mettl13	ENSMUST00000028017,ENSMUST00000159817	-2.30817	6.31629	-9.76278	4.61453e-05	0.00209228	2.71358	7.36302	7.22759	7.82051	5.30291	4.92977	5.25391
A_66_P100657	ENSMUSG00000028329	xeroderma pigmentosum, complementation group A [Source:MGI Symbol;Acc:MGI:99135]	Xpa	ENSMUST00000030013,ENSMUST00000132358,ENSMUST00000141318	-1.87516	11.0234	-9.76167	4.6177e-05	0.00209228	2.71286	12.0456	12.0234	11.8138	9.90748	10.0927	10.2572
A_51_P246471	ENSMUSG00000034673	pre B cell leukemia homeobox 2 [Source:MGI Symbol;Acc:MGI:1341793]	Pbx2	ENSMUST00000038149,ENSMUST00000173328	-1.73346	10.4226	-9.74574	4.66326e-05	0.0021033	2.70249	11.329	11.1873	11.3516	9.66937	9.43386	9.56436
A_66_P127458	ENSMUSG00000075595	zinc finger protein 652 [Source:MGI Symbol;Acc:MGI:2442221]	Zfp652	ENSMUST00000107717,ENSMUST00000148945	-2.24024	10.5342	-9.7445	4.66682e-05	0.0021033	2.70169	11.8303	11.8577	11.2749	9.36652	9.55312	9.32254
A_51_P120093	ENSMUSG00000038301	sorting nexin 10 [Source:MGI Symbol;Acc:MGI:1919232]	Snx10	ENSMUST00000049152	1.96444	13.0625	9.74397	4.66834e-05	0.0021033	2.70134	12.0678	11.8352	12.3378	14.073	14.0618	13.9993
A_52_P597461	ENSMUSG00000027660	SKI-like [Source:MGI Symbol;Acc:MGI:106203]	Skil	ENSMUST00000029194,ENSMUST00000117728,ENSMUST00000118204,ENSMUST00000118470,ENSMUST00000163838	2.1294	8.49996	9.73891	4.68296e-05	0.0021048	2.69804	7.34458	7.24605	7.71515	9.44628	9.45849	9.78921
A_55_P2047559	ENSMUSG00000033904	RIKEN cDNA 6330503K22 gene [Source:MGI Symbol;Acc:MGI:2141942]	6330503K22Rik	ENSMUST00000038650,ENSMUST00000106557,ENSMUST00000123178,ENSMUST00000149056	-1.88754	7.58124	-9.73645	4.69006e-05	0.0021048	2.69644	8.52102	8.73231	8.32171	6.69199	6.68667	6.53376
A_51_P421094	ENSMUSG00000038774	activating signal cointegrator 1 complex subunit 3 [Source:MGI Symbol;Acc:MGI:1925237]	Ascc3	ENSMUST00000035606	1.68862	11.2147	9.73282	4.70059e-05	0.0021048	2.69407	10.3075	10.3876	10.4161	12.1105	11.9365	12.1301
A_51_P208020	ENSMUSG00000032308	unc-51-like kinase 3 (C. elegans) [Source:MGI Symbol;Acc:MGI:1918992]	Ulk3	ENSMUST00000053230	-1.79942	8.94606	-9.72792	4.71484e-05	0.0021048	2.69088	10.0021	9.8681	9.66706	8.06071	7.96459	8.11375
A_55_P2076288	ENSMUSG00000034800	zinc finger protein 661 [Source:MGI Symbol;Acc:MGI:1919430]	Zfp661	ENSMUST00000110366,ENSMUST00000110368	-1.71077	7.95636	-9.72591	4.72071e-05	0.0021048	2.68956	8.7338	8.77855	8.92289	7.10195	7.19409	7.00689
A_52_P439887	ENSMUSG00000049571	RIKEN cDNA 9330101J02 gene [Source:MGI Symbol;Acc:MGI:2444387]	9330101J02Rik	ENSMUST00000129990,ENSMUST00000140820,ENSMUST00000155075,ENSMUST00000156116	-2.0948	3.061	-9.72239	4.73099e-05	0.0021048	2.68727	3.94052	4.04745	4.33722	1.98199	1.8068	2.25201
A_55_P2024327	ENSMUSG00000059851	suppressor of variegation 4-20 homolog 2 (Drosophila) [Source:MGI Symbol;Acc:MGI:2385262]	Suv420h2	ENSMUST00000076059,ENSMUST00000098853,ENSMUST00000108582,ENSMUST00000108583	-3.15002	11.3097	-9.72165	4.73315e-05	0.0021048	2.68678	13.0208	13.3807	12.2528	9.50482	9.87072	9.82863
A_55_P2023163	ENSMUSG00000066030	oogenesin 2 [Source:MGI Symbol;Acc:MGI:2684035]	Oog2	ENSMUST00000080405,ENSMUST00000105758	2.11934	7.46041	9.71785	4.74429e-05	0.00210585	2.6843	6.15931	6.30802	6.73488	8.50856	8.61803	8.43364
A_55_P2178803	ENSMUSG00000049657	zinc finger and BTB domain containing 5 [Source:MGI Symbol;Acc:MGI:1924601]	Zbtb5	ENSMUST00000055028,ENSMUST00000107817	1.67142	11.0751	9.713	4.75853e-05	0.00210752	2.68114	10.2757	10.189	10.2535	11.8159	12.0166	11.8998
A_55_P2240468	ENSMUSG00000084931	RIKEN cDNA 1110019D14 gene [Source:MGI Symbol;Acc:MGI:1923561]	1110019D14Rik	ENSMUST00000149731	-2.3414	6.57575	-9.71059	4.76563e-05	0.00210752	2.67956	7.81668	8.08067	7.34201	5.43275	5.30364	5.47876
A_55_P1953157	ENSMUSG00000041396	RIKEN cDNA 2810422O20 gene [Source:MGI Symbol;Acc:MGI:1917212]	2810422O20Rik	ENSMUST00000045694,ENSMUST00000111490	-2.0578	7.52524	-9.70615	4.77874e-05	0.00210942	2.67666	8.7666	8.50943	8.38639	6.74379	6.41536	6.32988
A_52_P18081	ENSMUSG00000026626	protein phosphatase 2, regulatory subunit B (B56), alpha isoform [Source:MGI Symbol;Acc:MGI:2388479]	Ppp2r5a	ENSMUST00000067976,ENSMUST00000110885	1.79675	11.197	9.69008	4.82659e-05	0.00212663	2.66613	10.3048	10.3994	10.1916	12.1446	12.2201	11.9213
A_52_P77245	ENSMUSG00000029560	sorting nexin 8 [Source:MGI Symbol;Acc:MGI:2443816]	Snx8	ENSMUST00000031539,ENSMUST00000165960	-1.95962	13.2902	-9.68337	4.84669e-05	0.00213006	2.66174	14.317	14.419	14.0739	12.0958	12.4368	12.3984
A_52_P145767	ENSMUSG00000045210	valosin containing protein (p97)/p47 complex interacting protein 1 [Source:MGI Symbol;Acc:MGI:1917925]	Vcpip1	ENSMUST00000057438	1.86252	11.1281	9.68155	4.85216e-05	0.00213006	2.66055	10.186	10.3717	10.0329	12.1712	12.1002	11.9068
A_52_P30312	ENSMUSG00000029530	chemokine (C-C motif) receptor 9 [Source:MGI Symbol;Acc:MGI:1341902]	Ccr9	ENSMUST00000111454,ENSMUST00000163559,ENSMUST00000166236,ENSMUST00000168910	2.53386	5.48424	9.66587	4.89965e-05	0.00214393	2.65026	4.18264	4.4712	3.9981	6.78728	6.35759	7.10865
A_55_P2002103	ENSMUSG00000035697	histocompatibility (minor) HA-1 [Source:MGI Symbol;Acc:MGI:1917969]	Hmha1	ENSMUST00000043311,ENSMUST00000099501,ENSMUST00000105373,ENSMUST00000140974	-2.95761	13.5094	-9.66522	4.90164e-05	0.00214393	2.64983	15.273	15.3129	14.3787	11.8276	12.2211	12.0431
A_51_P286665	ENSMUSG00000027641	retinoblastoma-like 1 (p107) [Source:MGI Symbol;Acc:MGI:103300]	Rbl1	ENSMUST00000029170	1.94222	10.5692	9.66176	4.91219e-05	0.00214463	2.64755	9.60042	9.78743	9.4064	11.7047	11.3736	11.5426
A_55_P1966774	ENSMUSG00000079014	serine (or cysteine) peptidase inhibitor, clade A, member 3I [Source:MGI Symbol;Acc:MGI:2182841]	Serpina3i	ENSMUST00000101078,ENSMUST00000109958	4.91708	5.11959	9.65393	4.93615e-05	0.00214748	2.64241	1.98812	2.13655	3.85848	7.61598	7.39448	7.72392
A_55_P2045911	ENSMUSG00000044787	RIKEN cDNA 4933400C05 gene [Source:MGI Symbol;Acc:MGI:3045340]	4933400C05Rik	ENSMUST00000103076	1.74385	7.59328	9.65377	4.93664e-05	0.00214748	2.64231	6.63651	6.76424	6.76331	8.574	8.52181	8.29981
A_51_P521176	ENSMUSG00000038618	Ras association (RalGDS/AF-6) domain family (N-terminal) member 7 [Source:MGI Symbol;Acc:MGI:1914235]	Rassf7	ENSMUST00000046890	-2.05272	8.4374	-9.64501	4.96363e-05	0.00215531	2.63654	9.55461	9.5149	9.32178	7.26915	7.24443	7.71954
A_55_P2470474	ENSMUSG00000086281	RIKEN cDNA 9530082P21 gene [Source:MGI Symbol;Acc:MGI:3603340]	9530082P21Rik	ENSMUST00000142832	2.44008	8.70715	9.62392	5.0293e-05	0.00217988	2.62264	7.34458	7.54861	7.56813	9.6361	9.75839	10.3871
A_51_P233027	ENSMUSG00000070730	family with sequence similarity 82, member A2 [Source:MGI Symbol;Acc:MGI:1915059]	Fam82a2	ENSMUST00000094695	2.1268	9.12558	9.61007	5.07296e-05	0.00219132	2.6135	7.9942	7.8796	8.31276	10.3287	9.9201	10.3182
A_30_P01029109	ENSMUSG00000075595	zinc finger protein 652 [Source:MGI Symbol;Acc:MGI:2442221]	Zfp652	ENSMUST00000107717	-1.989	5.90176	-9.60975	5.07399e-05	0.00219132	2.61329	6.65094	6.872	7.16584	4.80111	4.94793	4.97273
A_51_P356265	ENSMUSG00000072770	proacrosin binding protein [Source:MGI Symbol;Acc:MGI:1859515]	Acrbp	ENSMUST00000088294,ENSMUST00000136100	-2.28622	7.30983	-9.6031	5.0951e-05	0.00219648	2.60889	8.26937	8.76485	8.3246	6.37003	5.87363	6.25649
A_55_P2045765	ENSMUSG00000089953	predicted gene 757 [Source:MGI Symbol;Acc:MGI:2685603]	Gm757	ENSMUST00000091318	2.70868	8.87392	9.58213	5.16239e-05	0.00222149	2.59501	7.7619	7.72869	7.06816	10.2843	10.5113	9.88913
A_55_P1988975	ENSMUSG00000056290	membrane-spanning 4-domains, subfamily A, member 4B [Source:MGI Symbol;Acc:MGI:1913083]	Ms4a4b	ENSMUST00000060844,ENSMUST00000136366,ENSMUST00000142135	3.64318	7.79837	9.57858	5.17388e-05	0.00222245	2.59266	5.82356	6.71056	5.39623	9.84645	9.2358	9.77764
A_52_P344424	ENSMUSG00000053846	lipase, endothelial [Source:MGI Symbol;Acc:MGI:1341803]	Lipg	ENSMUST00000066532	5.40876	4.71134	9.57156	5.1967e-05	0.00222826	2.588	1.84423	1.56419	2.61244	8.3777	7.57223	6.29724
A_55_P1953103	ENSMUSG00000031767	nudix (nucleoside diphosphate linked moiety X)-type motif 7 [Source:MGI Symbol;Acc:MGI:1914778]	Nudt7	ENSMUST00000066514,ENSMUST00000073521,ENSMUST00000109109,ENSMUST00000147605	-2.2214	8.43817	-9.56763	5.2095e-05	0.00222976	2.5854	9.64301	9.71756	9.28603	7.57116	7.38001	7.03125
A_52_P429364	ENSMUSG00000049588	coiled-coil domain containing 69 [Source:MGI Symbol;Acc:MGI:1196234]	Ccdc69	ENSMUST00000055040	-1.9947	5.91007	-9.55227	5.25996e-05	0.00224502	2.5752	6.84226	6.69519	7.1848	4.93962	4.77548	5.02306
A_55_P2169276	ENSMUSG00000091214	RIKEN cDNA 4732491K20 gene [Source:MGI Symbol;Acc:MGI:3026975]	4732491K20Rik	ENSMUST00000165110	-2.32698	5.49706	-9.55108	5.26389e-05	0.00224502	2.5744	6.92852	6.79588	6.25724	4.36525	4.48213	4.15333
A_55_P1998979	ENSMUSG00000066861	2'-5' oligoadenylate synthetase 1G [Source:MGI Symbol;Acc:MGI:97429]	Oas1g	ENSMUST00000086368,ENSMUST00000086373	2.41257	6.24096	9.54014	5.30021e-05	0.00224738	2.56712	4.81118	5.48166	4.81118	7.45197	7.60683	7.28293
A_55_P2274233	ENSMUSG00000023353	ArfGAP with GTPase domain, ankyrin repeat and PH domain 3 [Source:MGI Symbol;Acc:MGI:2183446]	Agap3	ENSMUST00000024123,ENSMUST00000166344	-1.89189	12.8061	-9.53795	5.30752e-05	0.00224738	2.56567	13.661	13.6574	13.9376	11.7367	11.7756	12.068
A_51_P500082	ENSMUSG00000079339	predicted gene 14446 [Source:MGI Symbol;Acc:MGI:3650685]	Gm14446	ENSMUST00000112467,ENSMUST00000168254	8.097	7.78526	9.53667	5.31177e-05	0.00224738	2.56482	2.84208	5.75575	2.61244	12.3754	11.7084	11.4175
A_51_P248044	ENSMUSG00000052911	laminin, beta 2 [Source:MGI Symbol;Acc:MGI:99916]	Lamb2	ENSMUST00000065014	-2.73401	5.71841	-9.53472	5.31829e-05	0.00224738	2.56352	7.17355	7.24158	6.84112	4.23744	3.95271	4.86407
A_55_P2088440	ENSMUSG00000002910	arrestin domain containing 2 [Source:MGI Symbol;Acc:MGI:1918057]	Arrdc2	ENSMUST00000002989,ENSMUST00000098656	-2.27065	9.72148	-9.53272	5.32498e-05	0.00224738	2.56219	11.0264	10.8978	10.6462	8.22435	8.68899	8.84512
A_52_P231232	ENSMUSG00000072437	nanos homolog 1 (Drosophila) [Source:MGI Symbol;Acc:MGI:2669254]	Nanos1	ENSMUST00000088237	-4.36783	6.11542	-9.53252	5.32567e-05	0.00224738	2.56205	9.26346	8.04402	7.59053	3.5248	4.1164	4.15333
A_55_P2106975	ENSMUSG00000004317	chloride channel 5 [Source:MGI Symbol;Acc:MGI:99486]	Clcn5	ENSMUST00000004428,ENSMUST00000115746	2.92957	9.0574	9.52595	5.34774e-05	0.00225272	2.55767	7.49979	7.62522	7.65286	11.0359	10.6084	9.92225
A_55_P2149500	ENSMUSG00000004187	kinesin family member C2 [Source:MGI Symbol;Acc:MGI:109187]	Kifc2	ENSMUST00000004294	-3.0089	7.33813	-9.5131	5.3912e-05	0.00226571	2.5491	9.13682	8.98991	8.40102	5.4638	6.32539	5.71184
A_52_P877015	ENSMUSG00000021779	thyroid hormone receptor beta [Source:MGI Symbol;Acc:MGI:98743]	Thrb	ENSMUST00000022304,ENSMUST00000091471,ENSMUST00000172428	2.23586	3.42186	9.50899	5.40516e-05	0.00226571	2.54636	2.41636	2.43594	2.0595	4.87481	4.29709	4.44749
A_51_P190437	ENSMUSG00000026578	RIKEN cDNA 4930455F23 gene [Source:MGI Symbol;Acc:MGI:1922145]	4930455F23Rik	ENSMUST00000027867	-1.92886	8.79408	-9.50847	5.40693e-05	0.00226571	2.54601	9.83041	9.84469	9.60042	7.58528	8.01253	7.89113
A_65_P17218	ENSMUSG00000090272	myeloid nuclear differentiation antigen like [Source:MGI Symbol;Acc:MGI:3780953]	Mndal	ENSMUST00000111210	2.93666	13.6763	9.50527	5.41786e-05	0.00226633	2.54387	12.3016	12.7149	11.6073	15.267	15.1275	15.0393
A_55_P2044252	ENSMUSG00000000823	zinc finger protein 512B [Source:MGI Symbol;Acc:MGI:2685478]	Znf512b	ENSMUST00000108789,ENSMUST00000108791,ENSMUST00000128553	-1.9161	8.83558	-9.50232	5.42794e-05	0.00226659	2.5419	9.81895	9.86748	9.69445	7.64373	8.12077	7.8681
A_55_P2104583	ENSMUSG00000046679	expressed sequence C87436 [Source:MGI Symbol;Acc:MGI:2141787]	C87436	ENSMUST00000050497,ENSMUST00000113698,ENSMUST00000113700,ENSMUST00000141972	-1.91314	8.48909	-9.49769	5.44382e-05	0.00226927	2.53881	9.59835	9.47827	9.26036	7.68869	7.5843	7.32456
A_55_P1975110	ENSMUSG00000020464	polyribonucleotide nucleotidyltransferase 1 [Source:MGI Symbol;Acc:MGI:1918951]	Pnpt1	ENSMUST00000020756,ENSMUST00000154924	1.82733	11.3821	9.47922	5.50774e-05	0.00228802	2.52644	10.3404	10.3857	10.6794	12.4162	12.2947	12.1766
A_52_P450835	ENSMUSG00000064284	RIKEN cDNA 2210021J22 gene [Source:MGI Symbol;Acc:MGI:1919605]	2210021J22Rik	ENSMUST00000071876	-1.75869	9.64927	-9.47917	5.50789e-05	0.00228802	2.52641	10.6892	10.5508	10.3458	8.76485	8.69982	8.84512
A_66_P105046	ENSMUSG00000039217	interleukin 18 [Source:MGI Symbol;Acc:MGI:107936]	Il18	ENSMUST00000059081	2.57597	9.85312	9.46975	5.54083e-05	0.00229772	2.52009	8.50292	9.02229	8.17019	11.2775	10.9127	11.2331
A_55_P2086825	ENSMUSG00000040146	ral guanine nucleotide dissociation stimulator-like 3 [Source:MGI Symbol;Acc:MGI:1918996]	Rgl3	ENSMUST00000045193,ENSMUST00000045726	-1.66164	8.92678	-9.4669	5.5508e-05	0.00229788	2.51819	9.67314	9.79882	9.80086	8.06927	8.21889	7.99973
A_55_P1963144	ENSMUSG00000030269	myotubularin related protein 14 [Source:MGI Symbol;Acc:MGI:1916075]	Mtmr14	ENSMUST00000032403,ENSMUST00000042548,ENSMUST00000113146,ENSMUST00000129883,ENSMUST00000134945	2.77967	12.0032	9.44428	5.63094e-05	0.00232703	2.503	10.4476	10.3603	11.0321	13.6438	13.5897	12.9455
A_55_P2004797	ENSMUSG00000030852	transforming, acidic coiled-coil containing protein 2 [Source:MGI Symbol;Acc:MGI:1928899]	Tacc2	ENSMUST00000033140,ENSMUST00000033141,ENSMUST00000059145,ENSMUST00000084513,ENSMUST00000098004	-3.32384	7.73911	-9.43399	5.66783e-05	0.00233316	2.49607	9.59673	9.18906	9.41729	6.56579	6.32539	5.34039
A_52_P179785	ENSMUSG00000041135	receptor (TNFRSF)-interacting serine-threonine kinase 2 [Source:MGI Symbol;Acc:MGI:1891456]	Ripk2	ENSMUST00000037035,ENSMUST00000129036,ENSMUST00000170586	4.65986	8.22579	9.43361	5.6692e-05	0.00233316	2.49582	5.35948	5.25994	7.06816	10.5331	10.6108	10.5232
A_55_P2077068	ENSMUSG00000032688	mucosa associated lymphoid tissue lymphoma translocation gene 1 [Source:MGI Symbol;Acc:MGI:2445027]	Malt1	ENSMUST00000049248,ENSMUST00000102868	2.01035	11.8169	9.43201	5.67497e-05	0.00233316	2.49474	10.6491	10.6568	11.1293	12.7653	12.9485	12.7525
A_55_P1991851	ENSMUSG00000026207	SPEG complex locus [Source:MGI Symbol;Acc:MGI:109282]	Speg	ENSMUST00000038230,ENSMUST00000087122,ENSMUST00000137868	-2.41406	9.29648	-9.41395	5.74048e-05	0.00235315	2.48257	10.1692	10.397	10.9443	8.2059	8.15711	7.90534
A_52_P1516	ENSMUSG00000055692	transmembrane protein 191C [Source:MGI Symbol;Acc:MGI:107238]	Tmem191c	ENSMUST00000023451,ENSMUST00000069420,ENSMUST00000159065,ENSMUST00000159242,ENSMUST00000159494,ENSMUST00000159811,ENSMUST00000160007,ENSMUST00000161775,ENSMUST00000161897,ENSMUST00000162085,ENSMUST00000164950	-2.0496	5.13761	-9.4132	5.74322e-05	0.00235315	2.48206	6.07451	6.3963	6.01642	3.8781	4.34827	4.11205
A_55_P2328920	ENSMUSG00000024642	transducin-like enhancer of split 4, homolog of Drosophila E(spl) [Source:MGI Symbol;Acc:MGI:104633]	Tle4	ENSMUST00000052011,ENSMUST00000087726,ENSMUST00000167776	1.71194	8.19885	9.40331	5.77948e-05	0.00236397	2.47538	7.27466	7.47673	7.27726	9.10683	8.91227	9.14538
A_51_P122085	ENSMUSG00000026854	ubiquitin specific peptidase 20 [Source:MGI Symbol;Acc:MGI:1921520]	Usp20	ENSMUST00000102849,ENSMUST00000165772,ENSMUST00000170476	-1.60543	9.79957	-9.39682	5.80341e-05	0.00236971	2.471	10.6318	10.5776	10.5975	9.01218	9.08533	8.89305
A_55_P1967978	ENSMUSG00000027544	nuclear factor of activated T cells, cytoplasmic, calcineurin dependent 2 [Source:MGI Symbol;Acc:MGI:102463]	Nfatc2	ENSMUST00000074618,ENSMUST00000099068,ENSMUST00000109184,ENSMUST00000151292	-3.08596	11.1457	-9.3908	5.82575e-05	0.00237479	2.46693	12.3535	12.7428	12.9696	9.90276	9.92345	8.98183
A_51_P260504	ENSMUSG00000037509	Rho guanine nucleotide exchange factor (GEF) 4 [Source:MGI Symbol;Acc:MGI:2442507]	Arhgef4	ENSMUST00000047664,ENSMUST00000159747	-3.44396	5.86492	-9.38449	5.84921e-05	0.0023803	2.46266	7.94739	7.65837	7.15494	3.8781	4.82331	3.72741
A_52_P127682	ENSMUSG00000035735	diacylglycerol lipase, alpha [Source:MGI Symbol;Acc:MGI:2677061]	Dagla	ENSMUST00000039327,ENSMUST00000125567	-3.15409	6.64053	-9.37592	5.88128e-05	0.0023893	2.45686	8.21477	8.36055	8.07742	5.01066	5.71349	4.4663
A_51_P464023	ENSMUSG00000036599	carbohydrate sulfotransferase 12 [Source:MGI Symbol;Acc:MGI:1929064]	Chst12	ENSMUST00000043050	-2.34066	8.61987	-9.37234	5.89475e-05	0.00239072	2.45443	10.0438	9.83877	9.48807	7.59963	7.64409	7.10489
A_52_P493091	ENSMUSG00000000838	fragile X mental retardation syndrome 1 homolog [Source:MGI Symbol;Acc:MGI:95564]	Fmr1	ENSMUST00000088546,ENSMUST00000101518,ENSMUST00000114649,ENSMUST00000114651,ENSMUST00000114653,ENSMUST00000114654,ENSMUST00000114655,ENSMUST00000114656,ENSMUST00000114657,ENSMUST00000142584,ENSMUST00000146177,ENSMUST00000148348	2.62383	7.53296	9.3641	5.92587e-05	0.00239917	2.44884	6.23596	6.42982	5.99735	8.81405	8.41537	9.30522
A_52_P538145	ENSMUSG00000033502	CDC14 cell division cycle 14 homolog A (S. cerevisiae) [Source:MGI Symbol;Acc:MGI:2442676]	Cdc14a	ENSMUST00000090464,ENSMUST00000106491	2.36436	3.59439	9.35824	5.94809e-05	0.00239917	2.44487	2.15715	2.66158	2.41791	5.15392	4.65924	4.51656
A_55_P2037186	ENSMUSG00000044339	alkB, alkylation repair homolog 2 (E. coli) [Source:MGI Symbol;Acc:MGI:2141032]	Alkbh2	ENSMUST00000053657,ENSMUST00000112279	-1.86619	8.7611	-9.35773	5.95005e-05	0.00239917	2.44452	9.80903	9.7824	9.49116	8.02659	7.73127	7.72617
A_52_P376135	ENSMUSG00000020190	MAP kinase-interacting serine/threonine kinase 2 [Source:MGI Symbol;Acc:MGI:894279]	Mknk2	ENSMUST00000003433	-3.08852	12.9473	-9.35433	5.963e-05	0.00239917	2.44221	14.9269	14.7373	13.8104	11.5143	11.1895	11.5053
A_55_P1970536	ENSMUSG00000082634	predicted gene 12900 [Source:MGI Symbol;Acc:MGI:3650387]	Gm12900	ENSMUST00000120919	2.565	4.69126	9.34962	5.98098e-05	0.00239917	2.43902	3.02999	3.52725	3.66906	5.84781	6.36164	5.71184
A_66_P135106	ENSMUSG00000025790	solute carrier organic anion transporter family, member 3a1 [Source:MGI Symbol;Acc:MGI:1351867]	Slco3a1	ENSMUST00000098371	4.12657	10.7615	9.34933	5.98211e-05	0.00239917	2.43882	8.17748	8.22628	9.69088	12.8311	12.5745	13.0687
A_55_P2080130	ENSMUSG00000037860	absent in melanoma 2 [Source:MGI Symbol;Acc:MGI:2686159]	Aim2	ENSMUST00000038028,ENSMUST00000147604,ENSMUST00000166137	2.48393	8.27247	9.34647	5.99305e-05	0.00239917	2.43688	7.10384	7.24605	6.74163	9.71734	9.74381	9.08216
A_55_P1978201	ENSMUSG00000024660	inner centromere protein [Source:MGI Symbol;Acc:MGI:1313288]	Incenp	ENSMUST00000025562	-1.55939	12.0695	-9.34332	6.00518e-05	0.00239917	2.43473	12.8139	12.875	12.8586	11.2472	11.273	11.349
A_55_P1990086	ENSMUSG00000034121	Meckel syndrome, type 1 [Source:MGI Symbol;Acc:MGI:3584243]	Mks1	ENSMUST00000038196	-2.27179	7.39661	-9.34165	6.01159e-05	0.00239917	2.4336	8.80939	8.65543	8.13269	6.13776	6.44861	6.19579
A_55_P2162369	ENSMUSG00000015488	RIKEN cDNA 5930434B04 gene [Source:MGI Symbol;Acc:MGI:1924317]	5930434B04Rik	ENSMUST00000114003,ENSMUST00000114006,ENSMUST00000114007	-2.33903	7.98454	-9.34059	6.01568e-05	0.00239917	2.43288	9.31658	9.01857	9.12702	6.55723	6.63158	7.25628
A_52_P368057	ENSMUSG00000027737	solute carrier family 7 (cationic amino acid transporter, y+ system), member 11 [Source:MGI Symbol;Acc:MGI:1347355]	Slc7a11	ENSMUST00000029297	2.6727	8.01372	9.33481	6.03799e-05	0.00240406	2.42895	6.97077	6.11587	6.94547	9.18382	9.36405	9.50234
A_52_P385536	ENSMUSG00000040296	DEAD (Asp-Glu-Ala-Asp) box polypeptide 58 [Source:MGI Symbol;Acc:MGI:2442858]	Ddx58	ENSMUST00000137903	3.17472	8.83669	9.32478	6.07695e-05	0.00241206	2.42212	7.44619	7.65458	6.64721	10.8015	10.421	10.0496
A_52_P660047	ENSMUSG00000074861	RIKEN cDNA 1810034E14 gene [Source:MGI Symbol;Acc:MGI:1913753]	1810034E14Rik	ENSMUST00000099440	-2.67426	5.00077	-9.32446	6.0782e-05	0.00241206	2.4219	6.51227	6.40484	6.09661	4.03363	3.14066	3.81663
A_66_P128997	ENSMUSG00000036986	promyelocytic leukemia [Source:MGI Symbol;Acc:MGI:104662]	Pml	ENSMUST00000041209	2.52132	10.2329	9.32102	6.0916e-05	0.00241338	2.41956	8.52047	9.16015	9.23624	11.3507	11.3409	11.7892
A_55_P2076631	ENSMUSG00000090523	glycophorin C [Source:MGI Symbol;Acc:MGI:1098566]	Gypc	ENSMUST00000174000,ENSMUST00000174459	2.75359	12.7277	9.31694	6.10759e-05	0.00241572	2.41678	11.3973	11.4251	11.2303	14.4771	14.3336	13.5028
A_52_P480044	ENSMUSG00000063388	cDNA sequence BC023105 [Source:MGI Symbol;Acc:MGI:2384767]	BC023105	ENSMUST00000073997	2.94917	3.4551	9.30361	6.16011e-05	0.00243248	2.40769	2.50682	1.7905	1.64423	4.80111	4.64046	5.34749
A_55_P2156855	ENSMUSG00000027555	carbonic anhydrase 13 [Source:MGI Symbol;Acc:MGI:1931322]	Car13	ENSMUST00000029071	2.78008	10.356	9.29549	6.19234e-05	0.00243826	2.40214	8.59869	8.73231	9.56678	11.7912	11.8684	11.5784
A_55_P2112170	ENSMUSG00000003575	CREB regulated transcription coactivator 1 [Source:MGI Symbol;Acc:MGI:2142523]	Crtc1	ENSMUST00000076615,ENSMUST00000142769	-1.60592	8.61728	-9.29468	6.19557e-05	0.00243826	2.40159	9.51233	9.3005	9.44789	7.82879	7.84431	7.76985
A_55_P1955108	ENSMUSG00000038604	family with sequence similarity 65, member A [Source:MGI Symbol;Acc:MGI:1922937]	Fam65a	ENSMUST00000043531	-2.00452	11.7294	-9.29225	6.20526e-05	0.00243826	2.39993	12.9312	12.6988	12.5649	10.6529	10.5308	10.9976
A_55_P2002465	ENSMUSG00000078580	RIKEN cDNA E430018J23 gene [Source:MGI Symbol;Acc:MGI:2141981]	E430018J23Rik	ENSMUST00000165495	-1.66119	10.4753	-9.28565	6.23171e-05	0.002441	2.39541	11.2265	11.4126	11.2786	9.5134	9.74858	9.6722
A_66_P109800	ENSMUSG00000034424	glycine cleavage system protein H (aminomethyl carrier) [Source:MGI Symbol;Acc:MGI:1915383]	Gcsh	ENSMUST00000040484	-1.64997	12.1146	-9.28542	6.23261e-05	0.002441	2.39526	13.0618	12.9611	12.7957	11.239	11.2749	11.3548
A_55_P1960202	ENSMUSG00000021614	versican [Source:MGI Symbol;Acc:MGI:102889]	Vcan	ENSMUST00000022114,ENSMUST00000109546	5.67307	6.62676	9.2807	6.25161e-05	0.00244445	2.39202	4.81118	4.14159	2.41791	9.84645	9.13122	9.41222
A_52_P199633	ENSMUSG00000057596	tripartite motif-containing 30D [Source:MGI Symbol;Acc:MGI:3035181]	Trim30d	ENSMUST00000033211,ENSMUST00000071069,ENSMUST00000141063	2.59688	12.2314	9.2728	6.28351e-05	0.00245292	2.38662	11.0894	11.2697	10.4398	13.555	13.2845	13.75
A_55_P2133840	ENSMUSG00000056917	signal-induced proliferation associated gene 1 [Source:MGI Symbol;Acc:MGI:107576]	Sipa1	ENSMUST00000071857,ENSMUST00000080824,ENSMUST00000163953,ENSMUST00000164304,ENSMUST00000169854	-1.91615	12.2637	-9.26885	6.29953e-05	0.00245518	2.38391	13.116	13.295	13.2542	11.0246	11.3635	11.5287
A_52_P299771	ENSMUSG00000053820	B cell leukemia/lymphoma 2 related protein A1c [Source:MGI Symbol;Acc:MGI:1278327]	Bcl2a1c	ENSMUST00000066460	2.32317	12.8613	9.26251	6.32533e-05	0.00246123	2.37957	12.1371	11.5014	11.4605	14.2073	13.9712	13.89
A_55_P2105833	ENSMUSG00000037938	coiled-coil-helix-coiled-coil-helix domain containing 5 [Source:MGI Symbol;Acc:MGI:1913420]	Chchd5	ENSMUST00000035481	-2.36171	9.13685	-9.25706	6.34762e-05	0.0024659	2.37583	10.5282	10.5169	9.90796	8.01431	8.15711	7.69657
A_51_P462192	ENSMUSG00000030162	oxidized low density lipoprotein (lectin-like) receptor 1 [Source:MGI Symbol;Acc:MGI:1261434]	Olr1	ENSMUST00000032265	4.5498	5.25227	9.24938	6.37919e-05	0.00246723	2.37056	2.93247	2.71444	3.28518	8.21947	7.94481	6.41722
A_51_P196973	ENSMUSG00000019578	UBX domain protein 6 [Source:MGI Symbol;Acc:MGI:1913780]	Ubxn6	ENSMUST00000019722	-1.83025	8.27339	-9.24884	6.3814e-05	0.00246723	2.37019	9.17526	9.10565	9.28462	7.30754	7.16523	7.60201
A_52_P504330	ENSMUSG00000040351	ankyrin repeat and IBR domain containing 1 [Source:MGI Symbol;Acc:MGI:1918047]	Ankib1	ENSMUST00000043551	1.86836	10.5574	9.24871	6.38193e-05	0.00246723	2.3701	9.66972	9.51624	9.68384	11.7458	11.4569	11.2721
A_52_P276794	ENSMUSG00000016831	TOX high mobility group box family member 4 [Source:MGI Symbol;Acc:MGI:1915389]	Tox4	ENSMUST00000022766	1.671	10.9815	9.24112	6.41334e-05	0.00247538	2.36488	10.1953	10.0811	10.1614	11.8652	11.9402	11.6454
A_55_P2013058	ENSMUSG00000044813	src homology 2 domain-containing transforming protein B [Source:MGI Symbol;Acc:MGI:98294]	Shb	ENSMUST00000061986,ENSMUST00000147926	-1.63281	8.83056	-9.2376	6.42795e-05	0.00247704	2.36246	9.62739	9.75391	9.55959	8.05714	8.08679	7.89853
A_55_P2004084	ENSMUSG00000036555	IQ motif containing E [Source:MGI Symbol;Acc:MGI:1921489]	Iqce	ENSMUST00000041783,ENSMUST00000136385,ENSMUST00000147839	-2.53638	8.63801	-9.21739	6.51259e-05	0.00250562	2.34855	10.153	10.173	9.39258	7.16423	7.52374	7.4215
A_55_P2107542	ENSMUSG00000028525	phosphodiesterase 4B, cAMP specific [Source:MGI Symbol;Acc:MGI:99557]	Pde4b	ENSMUST00000106901	2.80223	5.84283	9.20835	6.55089e-05	0.00251632	2.34232	4.87481	4.53811	3.91223	7.23891	6.97398	7.51895
A_51_P351923	ENSMUSG00000043419	RIKEN cDNA A030009H04 gene [Source:MGI Symbol;Acc:MGI:1915359]	A030009H04Rik	ENSMUST00000129321	-2.57063	3.85694	-9.19783	6.59575e-05	0.00252587	2.33506	5.23719	5.45001	4.73957	2.1906	2.80513	2.71916
A_55_P2058851	ENSMUSG00000092118	Fanconi anemia, complementation group F [Source:MGI Symbol;Acc:MGI:3689889]	Fancf	ENSMUST00000169357	-3.0316	6.79299	-9.19758	6.59682e-05	0.00252587	2.33489	8.34861	8.21467	8.36309	5.77063	5.47779	4.58314
A_52_P189618	ENSMUSG00000032468	armadillo repeat containing 8 [Source:MGI Symbol;Acc:MGI:1921375]	Armc8	ENSMUST00000035043	1.91416	10.132	9.19287	6.61704e-05	0.00252902	2.33163	9.43336	9.00555	9.08598	11.2259	10.9109	11.1306
A_52_P520495	ENSMUSG00000027962	vascular cell adhesion molecule 1 [Source:MGI Symbol;Acc:MGI:98926]	Vcam1	ENSMUST00000029574,ENSMUST00000106493	3.76444	4.65293	9.19075	6.62617e-05	0.00252902	2.33017	2.50682	2.23302	3.5723	6.28119	6.31202	7.01226
A_55_P2048259	ENSMUSG00000046519	golgi phosphoprotein 3-like [Source:MGI Symbol;Acc:MGI:1917129]	Golph3l	ENSMUST00000060323,ENSMUST00000176541,ENSMUST00000176755,ENSMUST00000177389,ENSMUST00000177390	-1.98615	11.9826	-9.18682	6.64308e-05	0.00253032	2.32746	13.1119	13.1785	12.6365	10.996	11.0671	10.9053
A_55_P1983006	ENSMUSG00000008855	histone deacetylase 5 [Source:MGI Symbol;Acc:MGI:1333784]	Hdac5	ENSMUST00000008999,ENSMUST00000107150,ENSMUST00000107151,ENSMUST00000107152,ENSMUST00000124077,ENSMUST00000136304,ENSMUST00000140962,ENSMUST00000145540,ENSMUST00000149087,ENSMUST00000150965,ENSMUST00000170762	-2.46101	12.9466	-9.18398	6.65536e-05	0.00253032	2.32549	14.338	14.5299	13.6635	11.6233	11.7562	11.7689
A_52_P648688	ENSMUSG00000039981	zinc finger CCCH type containing 12D [Source:MGI Symbol;Acc:MGI:3045313]	Zc3h12d	ENSMUST00000039484,ENSMUST00000163689	-3.23257	9.01556	-9.18262	6.66123e-05	0.00253032	2.32455	10.8064	11.0397	10.0494	7.89913	7.06612	7.23259
A_55_P2096737	ENSMUSG00000056698	ELMO/CED-12 domain containing 3 [Source:MGI Symbol;Acc:MGI:2445168]	Elmod3	ENSMUST00000070990,ENSMUST00000114069,ENSMUST00000165896,ENSMUST00000167889	-1.85745	9.6042	-9.16645	6.73171e-05	0.00255304	2.31336	10.6094	10.6207	10.3687	8.59936	8.50804	8.91902
A_52_P649561	ENSMUSG00000075254	HEG homolog 1 (zebrafish) [Source:MGI Symbol;Acc:MGI:1924696]	Heg1	ENSMUST00000126532,ENSMUST00000128105,ENSMUST00000152782	2.64297	3.56206	9.1579	6.76931e-05	0.00256325	2.30743	2.32641	1.9554	2.43992	5.11459	5.17318	4.36287
A_30_P01022813	ENSMUSG00000071335	RIKEN cDNA G630090E17 gene [Source:MGI Symbol;Acc:MGI:3773841]	G630090E17Rik	ENSMUST00000095749	-1.74799	6.66831	-9.15194	6.79565e-05	0.00256916	2.3033	7.72036	7.52256	7.38398	5.87116	5.86524	5.64652
A_30_P01023737	ENSMUSG00000085607	predicted gene, 16854 [Source:MGI Symbol;Acc:MGI:4439778]	Gm16854	ENSMUST00000139688	3.2607	11.6014	9.14942	6.80682e-05	0.00256933	2.30155	10.0232	10.1005	9.78939	12.881	12.8082	14.0059
A_66_P113490	ENSMUSG00000005057	SH2B adaptor protein 2 [Source:MGI Symbol;Acc:MGI:1345171]	Sh2b2	ENSMUST00000005188	-2.0699	9.52542	-9.14035	6.84725e-05	0.00257168	2.29525	10.8854	10.256	10.5398	8.41042	8.42346	8.63754
A_51_P113274	ENSMUSG00000074811	Hermansky-Pudlak syndrome 6 [Source:MGI Symbol;Acc:MGI:2181763]	Hps6	ENSMUST00000099393	-1.67408	10.761	-9.13902	6.85319e-05	0.00257168	2.29432	11.7941	11.4796	11.5205	9.96857	9.91858	9.88486
A_51_P229599	ENSMUSG00000030275	ethanolamine kinase 1 [Source:MGI Symbol;Acc:MGI:1922570]	Etnk1	ENSMUST00000032413	2.92872	9.61365	9.13842	6.85586e-05	0.00257168	2.29391	8.09293	8.10984	8.24509	10.8254	10.6509	11.7577
A_55_P2118302	ENSMUSG00000027459	family with sequence similarity 110, member A [Source:MGI Symbol;Acc:MGI:1921097]	Fam110a	ENSMUST00000062047,ENSMUST00000109864,ENSMUST00000109865,ENSMUST00000164065	-2.51509	11.173	-9.1384	6.85596e-05	0.00257168	2.29389	12.6861	12.6828	11.9227	10.0636	9.69135	9.99154
A_55_P1985288	ENSMUSG00000044243	basic helix-loop-helix family, member a9 [Source:MGI Symbol;Acc:MGI:2444198]	Bhlha9	ENSMUST00000056184,ENSMUST00000104940	2.05586	6.907	9.12526	6.91509e-05	0.00258363	2.28475	5.52898	6.17956	5.92866	7.88632	8.01994	7.89853
A_51_P393958	ENSMUSG00000019773	F-box protein 5 [Source:MGI Symbol;Acc:MGI:1914391]	Fbxo5	ENSMUST00000019907	-2.04585	8.80262	-9.12418	6.91997e-05	0.00258363	2.284	9.88992	10.0246	9.56215	7.88101	7.94481	7.51327
A_51_P513392	ENSMUSG00000039285	5-azacytidine induced gene 2 [Source:MGI Symbol;Acc:MGI:1351332]	Azi2	ENSMUST00000044454	1.66553	9.68505	9.12408	6.92043e-05	0.00258363	2.28393	8.84735	8.90675	8.80275	10.6284	10.5967	10.3284
A_55_P2027392	ENSMUSG00000044197	G protein-coupled receptor 146 [Source:MGI Symbol;Acc:MGI:1933113]	Gpr146	ENSMUST00000051293,ENSMUST00000100514	-3.5689	9.92571	-9.12081	6.93525e-05	0.00258363	2.28165	11.986	12.1307	11.0138	8.38897	8.44945	7.58536
A_51_P509229	ENSMUSG00000052707	trinucleotide repeat containing 6a [Source:MGI Symbol;Acc:MGI:2385292]	Tnrc6a	ENSMUST00000094053	-1.61181	8.71874	-9.11634	6.95555e-05	0.00258363	2.27854	9.51043	9.4613	9.6022	8.05155	7.82096	7.866
A_55_P2105351	ENSMUSG00000063406	transmembrane emp24 protein transport domain containing 5 [Source:MGI Symbol;Acc:MGI:1921586]	Tmed5	ENSMUST00000061203	3.52604	5.48922	9.11433	6.96467e-05	0.00258363	2.27715	3.40789	3.85848	3.91223	7.64373	7.68385	6.42915
A_30_P01021759	ENSMUSG00000028804	CUB and Sushi multiple domains 2 [Source:MGI Symbol;Acc:MGI:2386401]	Csmd2	ENSMUST00000128091	1.66842	8.24774	9.11292	6.97114e-05	0.00258363	2.27616	7.40371	7.59083	7.24605	9.09395	9.1066	9.0453
A_55_P2050125	ENSMUSG00000007570	Fanconi anemia, complementation group E [Source:MGI Symbol;Acc:MGI:1920025]	Fance	ENSMUST00000007714,ENSMUST00000088007,ENSMUST00000114801,ENSMUST00000114803,ENSMUST00000114804,ENSMUST00000123248,ENSMUST00000124870,ENSMUST00000133527,ENSMUST00000140404,ENSMUST00000141648,ENSMUST00000146104,ENSMUST00000156505	-2.38826	7.90662	-9.11228	6.97405e-05	0.00258363	2.27571	8.99563	9.3362	8.9704	6.39425	6.58695	7.15626
A_55_P2045682	ENSMUSG00000026430	Ras association (RalGDS/AF-6) domain family member 5 [Source:MGI Symbol;Acc:MGI:1926375]	Rassf5	ENSMUST00000027688,ENSMUST00000068564,ENSMUST00000112442	-2.51771	10.5029	-9.09353	7.06024e-05	0.00261153	2.26263	11.8581	11.9477	11.4795	9.45821	9.5119	8.76206
A_51_P359570	ENSMUSG00000074896	interferon-induced protein with tetratricopeptide repeats 3 [Source:MGI Symbol;Acc:MGI:1101055]	Ifit3	ENSMUST00000102825	4.27178	14.714	9.08802	7.08582e-05	0.00261416	2.25878	12.9812	13.2009	11.5522	17.2559	16.6277	16.6659
A_55_P2070179	ENSMUSG00000030330	inhibitor of growth family, member 4 [Source:MGI Symbol;Acc:MGI:107307]	Ing4	ENSMUST00000032480,ENSMUST00000112417,ENSMUST00000133695,ENSMUST00000140883	-2.51938	10.7244	-9.08642	7.09326e-05	0.00261416	2.25766	12.2673	12.2519	11.4331	9.57594	9.38135	9.4369
A_51_P451176	ENSMUSG00000030256	basic helix-loop-helix family, member e41 [Source:MGI Symbol;Acc:MGI:1930704]	Bhlhe41	ENSMUST00000032386	-2.17826	7.31137	-9.08495	7.10008e-05	0.00261416	2.25664	8.44713	8.06734	8.68703	6.02242	6.45504	6.18928
A_51_P236864	ENSMUSG00000021725	poly (ADP-ribose) polymerase family, member 8 [Source:MGI Symbol;Acc:MGI:1098713]	Parp8	ENSMUST00000022239,ENSMUST00000168215	2.25402	10.4592	9.07376	7.15247e-05	0.00262941	2.24881	9.24382	9.60839	9.14449	11.556	11.2773	11.9255
A_52_P527842	ENSMUSG00000019854	RalBP1 associated Eps domain containing protein [Source:MGI Symbol;Acc:MGI:1196373]	Reps1	ENSMUST00000020001,ENSMUST00000126390,ENSMUST00000144287,ENSMUST00000150029,ENSMUST00000154718,ENSMUST00000155284,ENSMUST00000164556	1.99105	8.91454	9.06224	7.20683e-05	0.00264205	2.24074	7.84645	7.73831	8.17229	9.75931	9.80331	10.1676
A_55_P2003517	ENSMUSG00000043456	zinc finger protein 536 [Source:MGI Symbol;Acc:MGI:1926102]	Zfp536	ENSMUST00000056338,ENSMUST00000063435,ENSMUST00000073220,ENSMUST00000175941,ENSMUST00000176114,ENSMUST00000176129,ENSMUST00000176205	2.35178	3.39767	9.0618	7.20891e-05	0.00264205	2.24044	2.32641	1.9554	2.38351	4.98729	4.26708	4.4663
A_52_P250590	ENSMUSG00000032560	DnaJ (Hsp40) homolog, subfamily C, member 13 [Source:MGI Symbol;Acc:MGI:2676368]	Dnajc13	ENSMUST00000035170	1.67671	10.2877	9.05433	7.24445e-05	0.00265103	2.2352	9.50234	9.57868	9.26691	11.2033	11.1478	11.027
A_55_P2047867	ENSMUSG00000056698	ELMO/CED-12 domain containing 3 [Source:MGI Symbol;Acc:MGI:2445168]	Elmod3	ENSMUST00000114069	-1.70705	9.41513	-9.0486	7.2718e-05	0.00265698	2.23118	10.4183	10.3105	10.0771	8.63068	8.44507	8.60908
A_55_P2075966	ENSMUSG00000011751	spectrin beta 4 [Source:MGI Symbol;Acc:MGI:1890574]	Spnb4	ENSMUST00000011895,ENSMUST00000108362,ENSMUST00000108363,ENSMUST00000108364	-2.11533	5.00977	-9.0434	7.29676e-05	0.00266204	2.22753	5.8453	6.12871	6.22829	4.30239	3.75486	3.79907
A_55_P2088750	ENSMUSG00000016510	mitochondrial translational initiation factor 3 [Source:MGI Symbol;Acc:MGI:1923616]	Mtif3	ENSMUST00000016654,ENSMUST00000066675	-2.32241	6.2206	-9.0391	7.31748e-05	0.00266386	2.22451	7.64798	7.56843	6.92899	5.04839	4.8903	5.23948
A_55_P2113837	ENSMUSG00000029174	TBC1 domain family, member 1 [Source:MGI Symbol;Acc:MGI:1889508]	Tbc1d1	ENSMUST00000043893,ENSMUST00000101195,ENSMUST00000119756,ENSMUST00000121370,ENSMUST00000167647	1.51963	12.3037	9.03607	7.33213e-05	0.00266386	2.22238	11.5129	11.6133	11.5053	13.0123	13.0734	13.1047
A_55_P1964228	ENSMUSG00000036941	elaC homolog 1 (E. coli) [Source:MGI Symbol;Acc:MGI:1890495]	Elac1	ENSMUST00000041138	-2.0643	8.08929	-9.03366	7.34375e-05	0.00266386	2.22069	9.39121	9.18624	8.78687	6.93961	7.23948	6.99234
A_55_P2106926	ENSMUSG00000047959	potassium voltage-gated channel, shaker-related subfamily, member 3 [Source:MGI Symbol;Acc:MGI:96660]	Kcna3	ENSMUST00000052718	3.6261	6.15137	9.03316	7.3462e-05	0.00266386	2.22033	4.59574	4.50699	3.91223	8.56465	8.14559	7.18301
A_55_P2040863	ENSMUSG00000053931	calponin 3, acidic [Source:MGI Symbol;Acc:MGI:1919244]	Cnn3	ENSMUST00000029773	3.56437	4.37685	9.02572	7.38234e-05	0.00266864	2.2151	3.22389	2.66158	1.89854	6.61636	6.05642	5.80432
A_55_P2040357	ENSMUSG00000015943	bolA-like 1 (E. coli) [Source:MGI Symbol;Acc:MGI:1916418]	Bola1	ENSMUST00000016087,ENSMUST00000107099	-2.5402	6.63475	-9.02505	7.3856e-05	0.00266864	2.21463	7.77065	7.70744	8.23646	5.79682	4.98911	5.30802
A_55_P2109564	ENSMUSG00000056145	expressed sequence AI504432 [Source:MGI Symbol;Acc:MGI:2139742]	AI504432	ENSMUST00000070085	4.4192	5.69754	9.02358	7.39279e-05	0.00266864	2.2136	2.84208	4.2287	3.39306	8.65318	7.86698	7.20127
A_55_P2015032	ENSMUSG00000025213	Kazal-type serine peptidase inhibitor domain 1 [Source:MGI Symbol;Acc:MGI:2147606]	Kazald1	ENSMUST00000026234,ENSMUST00000111948	-2.99224	5.99681	-9.01011	7.45886e-05	0.00268242	2.20411	7.95961	7.73086	6.78833	4.421	4.45644	4.62464
A_55_P2173623	ENSMUSG00000079003	sterile alpha motif domain containing 1 [Source:MGI Symbol;Acc:MGI:2142433]	Samd1	ENSMUST00000095228	-2.28406	11.5891	-9.00325	7.49275e-05	0.00268242	2.19928	12.4773	12.524	13.1922	10.33	10.594	10.4173
A_55_P2072115	ENSMUSG00000078349	expressed sequence AW011738 [Source:MGI Symbol;Acc:MGI:2140540]	AW011738	ENSMUST00000105140	4.14296	5.17483	9.00288	7.49463e-05	0.00268242	2.19901	2.69336	4.14159	2.47509	7.53015	7.07545	7.13332
A_30_P01031864	ENSMUSG00000075595	zinc finger protein 652 [Source:MGI Symbol;Acc:MGI:2442221]	Zfp652	ENSMUST00000107717,ENSMUST00000148945	-1.64099	6.05122	-9.00278	7.4951e-05	0.00268242	2.19894	6.97788	6.95411	6.68317	5.21409	5.18986	5.28823
A_52_P142888	ENSMUSG00000029915	C-type lectin domain family 5, member a [Source:MGI Symbol;Acc:MGI:1345151]	Clec5a	ENSMUST00000101491	3.07021	4.47476	8.99776	7.52005e-05	0.00268242	2.1954	2.79113	3.34071	2.68711	6.55723	6.01642	5.45594
A_55_P2012047	ENSMUSG00000029714	GRB10 interacting GYF protein 1 [Source:MGI Symbol;Acc:MGI:1888677]	Gigyf1	ENSMUST00000031727	-1.63833	10.4183	-8.99773	7.52019e-05	0.00268242	2.19538	11.3011	11.1711	11.2403	9.43123	9.62207	9.74408
A_55_P2051949	ENSMUSG00000056698	ELMO/CED-12 domain containing 3 [Source:MGI Symbol;Acc:MGI:2445168]	Elmod3	ENSMUST00000114069,ENSMUST00000165896,ENSMUST00000167889	-1.7836	9.50481	-8.99728	7.52245e-05	0.00268242	2.19506	10.5119	10.4947	10.1832	8.72735	8.43585	8.67582
A_55_P2067842	ENSMUSG00000023307	membrane-associated ring finger (C3HC4) 5 [Source:MGI Symbol;Acc:MGI:1915207]	2005-03-01	ENSMUST00000024078,ENSMUST00000112391,ENSMUST00000128530	2.19098	12.1618	8.99711	7.52329e-05	0.00268242	2.19494	11.5071	10.881	10.8108	13.178	13.2495	13.3443
A_52_P145412	ENSMUSG00000050310	RPTOR independent companion of MTOR, complex 2 [Source:MGI Symbol;Acc:MGI:1926007]	Rictor	ENSMUST00000061656	2.10949	8.62591	8.99478	7.53491e-05	0.00268242	2.1933	7.82879	7.66272	7.222	9.68832	9.48975	9.8639
A_55_P2095727	ENSMUSG00000036986	promyelocytic leukemia [Source:MGI Symbol;Acc:MGI:104662]	Pml	ENSMUST00000041209,ENSMUST00000085673,ENSMUST00000114136,ENSMUST00000126690,ENSMUST00000135310,ENSMUST00000148628	1.96086	11.5838	8.99318	7.54289e-05	0.00268242	2.19217	10.4651	10.8698	10.4753	12.4429	12.442	12.8079
A_51_P487690	ENSMUSG00000028037	interferon-induced protein 44 [Source:MGI Symbol;Acc:MGI:2443016]	Ifi44	ENSMUST00000029671	3.82516	11.3424	8.99066	7.55545e-05	0.00268291	2.19039	9.7627	10.0534	8.47351	13.4383	13.1125	13.2143
A_55_P1972025	ENSMUSG00000028654	v-myc myelocytomatosis viral oncogene homolog 1, lung carcinoma derived (avian) [Source:MGI Symbol;Acc:MGI:96799]	Mycl1	ENSMUST00000030407,ENSMUST00000106252	3.25909	4.11397	8.97948	7.61167e-05	0.0026961	2.18249	3.22389	2.23302	1.99636	6.00343	5.77116	5.45594
A_52_P671784	ENSMUSG00000024299	a disintegrin-like and metallopeptidase (reprolysin type) with thrombospondin type 1 motif, 10 [Source:MGI Symbol;Acc:MGI:2449112]	Adamts10	ENSMUST00000087623,ENSMUST00000172922,ENSMUST00000173013,ENSMUST00000173030,ENSMUST00000173241,ENSMUST00000173931,ENSMUST00000174104,ENSMUST00000174348,ENSMUST00000174666	-2.73189	5.77003	-8.97795	7.6194e-05	0.0026961	2.1814	6.92294	7.55599	6.92899	4.7228	3.92178	4.56768
A_52_P248013	ENSMUSG00000058152	chondroitin sulfate synthase 3 [Source:MGI Symbol;Acc:MGI:1926173]	Chsy3	ENSMUST00000080721	1.9741	3.29001	8.97657	7.62634e-05	0.0026961	2.18043	2.37273	2.13655	2.3996	4.39632	4.48213	3.95271
A_30_P01024629	ENSMUSG00000070327	ring finger protein 213 [Source:MGI Symbol;Acc:MGI:1289196]	Rnf213	ENSMUST00000131035	4.08454	5.91124	8.96898	7.66483e-05	0.00269985	2.17506	3.63785	4.53811	3.43094	7.70399	7.39448	8.76206
A_55_P2034979	ENSMUSG00000009621	vav 2 oncogene [Source:MGI Symbol;Acc:MGI:102718]	Vav2	ENSMUST00000056176,ENSMUST00000149005	-1.7252	5.39224	-8.96855	7.66705e-05	0.00269985	2.17475	6.30966	6.37907	6.0758	4.45519	4.43249	4.70126
A_52_P23308	ENSMUSG00000050549	RIKEN cDNA 5730508B09 gene [Source:MGI Symbol;Acc:MGI:1917867]	5730508B09Rik	ENSMUST00000057198	2.23593	11.799	8.96619	7.67904e-05	0.00269985	2.17309	10.6537	10.3046	11.0848	13.0535	12.8798	12.8176
A_51_P215995	ENSMUSG00000032846	zinc finger, SWIM domain containing 6 [Source:MGI Symbol;Acc:MGI:1914513]	Zswim6	ENSMUST00000052377,ENSMUST00000105097,ENSMUST00000109285	-2.1122	9.11947	-8.96237	7.69857e-05	0.00269985	2.17038	10.1376	10.1758	10.2133	8.21039	8.33384	7.64589
A_51_P306151	ENSMUSG00000025915	serum/glucocorticoid regulated kinase 3 [Source:MGI Symbol;Acc:MGI:2182368]	Sgk3	ENSMUST00000097826,ENSMUST00000166384,ENSMUST00000168907,ENSMUST00000171265	1.79092	8.46103	8.96196	7.70067e-05	0.00269985	2.17009	7.67294	7.64899	7.3748	9.32178	9.19188	9.55582
A_55_P2174067	ENSMUSG00000035891	ceramide kinase [Source:MGI Symbol;Acc:MGI:2386052]	Cerk	ENSMUST00000044332,ENSMUST00000150767,ENSMUST00000156546	-2.56585	11.045	-8.96121	7.70452e-05	0.00269985	2.16955	12.6634	12.5474	11.773	9.57702	9.90125	9.80792
A_55_P2179726	ENSMUSG00000041396	RIKEN cDNA 2810422O20 gene [Source:MGI Symbol;Acc:MGI:1917212]	2810422O20Rik	ENSMUST00000045694,ENSMUST00000111490	-1.73823	7.24898	-8.95615	7.73045e-05	0.00270498	2.16597	8.20258	8.21889	7.93282	6.35354	6.54894	6.23711
A_55_P2314496	ENSMUSG00000035093	SECIS binding protein 2-like [Source:MGI Symbol;Acc:MGI:1917604]	Secisbp2l	ENSMUST00000053699,ENSMUST00000167822	2.18755	7.50034	8.95044	7.75986e-05	0.00270574	2.16192	6.42345	6.77982	6.01642	8.55763	8.51717	8.70754
A_55_P2060752	ENSMUSG00000029640	ubiquitin specific peptidase 12 [Source:MGI Symbol;Acc:MGI:1270128]	Usp12	ENSMUST00000085614,ENSMUST00000138202	1.70451	12.217	8.94976	7.76333e-05	0.00270574	2.16144	11.2182	11.3296	11.5465	13.1965	13.0687	12.9426
A_55_P2013019	ENSMUSG00000038668	lysophosphatidic acid receptor 1 [Source:MGI Symbol;Acc:MGI:108429]	Lpar1	ENSMUST00000055018,ENSMUST00000107570,ENSMUST00000107571,ENSMUST00000107574,ENSMUST00000107575	2.33699	4.24557	8.94737	7.77571e-05	0.00270574	2.15974	3.27058	2.77715	3.18349	5.69328	5.01245	5.53646
A_52_P144297	ENSMUSG00000074671	TSPY-like 3 [Source:MGI Symbol;Acc:MGI:2139328]	Tspyl3	ENSMUST00000099194	-2.3638	9.8306	-8.94697	7.77778e-05	0.00270574	2.15946	10.7803	10.8321	11.4251	8.90699	8.67966	8.35945
A_51_P137111	ENSMUSG00000029521	checkpoint kinase 2 [Source:MGI Symbol;Acc:MGI:1355321]	Chek2	ENSMUST00000066160	-1.84083	7.17234	-8.94326	7.79696e-05	0.00270848	2.15683	7.87561	8.16296	8.23971	6.43667	6.05642	6.2627
A_55_P2029846	ENSMUSG00000034858	cDNA sequence BC031353 [Source:MGI Symbol;Acc:MGI:2387648]	BC031353	ENSMUST00000038437,ENSMUST00000081746,ENSMUST00000170846	-5.6292	7.15639	-8.93998	7.81405e-05	0.00271049	2.15449	10.521	10.882	8.50998	4.48213	4.6108	3.93244
A_51_P386344	ENSMUSG00000030522	myotubularin related protein 10 [Source:MGI Symbol;Acc:MGI:2142292]	Mtmr10	ENSMUST00000032736	-1.7429	8.83861	-8.93644	7.83244e-05	0.00271254	2.15199	9.82173	9.83041	9.47803	8.09155	7.92501	7.88492
A_55_P2058737	ENSMUSG00000048696	mex3 homolog D (C. elegans) [Source:MGI Symbol;Acc:MGI:2681847]	Mex3d	ENSMUST00000062946,ENSMUST00000099480,ENSMUST00000105350,ENSMUST00000123141	-2.04781	7.87345	-8.93131	7.85929e-05	0.00271254	2.14834	8.97158	9.05325	8.66723	7.10195	6.90391	6.54276
A_30_P01031417	ENSMUSG00000075595	zinc finger protein 652 [Source:MGI Symbol;Acc:MGI:2442221]	Zfp652	ENSMUST00000107717,ENSMUST00000148945	-2.03471	9.82655	-8.92978	7.86726e-05	0.00271254	2.14725	10.9994	10.9553	10.5771	9.04224	8.84772	8.53762
A_52_P420216	ENSMUSG00000031652	NEDD4 binding protein 1 [Source:MGI Symbol;Acc:MGI:2136825]	N4bp1	ENSMUST00000034074,ENSMUST00000080846,ENSMUST00000098530	2.91241	7.69504	8.92821	7.87551e-05	0.00271254	2.14613	5.69133	6.15406	6.87113	9.08122	9.03898	9.33354
A_55_P2152049	ENSMUSG00000021287	X-ray repair complementing defective repair in Chinese hamster cells 3 [Source:MGI Symbol;Acc:MGI:1921585]	Xrcc3	ENSMUST00000021715,ENSMUST00000127281	-2.99427	5.93968	-8.92802	7.87653e-05	0.00271254	2.146	7.79346	7.81335	6.70366	4.36525	4.48213	4.48026
A_52_P14666	ENSMUSG00000086743	heterogeneous nuclear ribonucleoprotein A1-like 2, pseudogene [Source:MGI Symbol;Acc:MGI:3644479]	Hnrnpa1l2-ps	ENSMUST00000129154	3.23518	4.38863	8.91925	7.92271e-05	0.0027238	2.13976	2.32641	2.66158	3.32514	6.04116	6.4782	5.49931
A_55_P2180491	ENSMUSG00000027422	ribosome binding protein 1 [Source:MGI Symbol;Acc:MGI:1932395]	Rrbp1	ENSMUST00000016072,ENSMUST00000037875	1.63741	12.2314	8.91749	7.93198e-05	0.0027238	2.13851	11.5134	11.274	11.4505	13.1975	12.9843	12.9683
A_55_P2059179	ENSMUSG00000081534	solute carrier family 48 (heme transporter), member 1 [Source:MGI Symbol;Acc:MGI:1914989]	Slc48a1	ENSMUST00000117892	-1.97896	14.2048	-8.90996	7.97193e-05	0.0027315	2.13315	15.5239	15.049	15.0098	13.0894	13.1664	13.3901
A_52_P517730	ENSMUSG00000025958	cAMP responsive element binding protein 1 [Source:MGI Symbol;Acc:MGI:88494]	Creb1	ENSMUST00000027097,ENSMUST00000049932,ENSMUST00000087366,ENSMUST00000171164	1.74709	8.13731	8.90898	7.97717e-05	0.0027315	2.13245	7.14478	7.53015	7.11637	9.04656	8.98778	8.99823
A_51_P106488	ENSMUSG00000026207	SPEG complex locus [Source:MGI Symbol;Acc:MGI:109282]	Speg	ENSMUST00000113587,ENSMUST00000113590	-1.68296	12.4637	-8.90135	8.01792e-05	0.00273339	2.12701	13.4047	13.3658	13.1449	11.608	11.7765	11.482
A_55_P2054743	ENSMUSG00000032261	SH3 domain binding glutamic acid-rich protein like 2 [Source:MGI Symbol;Acc:MGI:1915350]	Sh3bgrl2	ENSMUST00000034795,ENSMUST00000113215	2.79758	8.88116	8.89781	8.03693e-05	0.00273339	2.12448	8.06244	7.35907	7.02561	9.99253	10.4478	10.3996
A_55_P2109628	ENSMUSG00000028403	zinc finger, DHHC domain containing 21 [Source:MGI Symbol;Acc:MGI:1915518]	Zdhhc21	ENSMUST00000030110,ENSMUST00000173741	1.64824	7.6251	8.89666	8.04309e-05	0.00273339	2.12366	6.63099	6.88451	6.88743	8.44457	8.33759	8.56549
A_55_P2049080	ENSMUSG00000044465	family with sequence similarity 160, member A2 [Source:MGI Symbol;Acc:MGI:1921599]	Fam160a2	ENSMUST00000048079,ENSMUST00000074686,ENSMUST00000118726,ENSMUST00000122327,ENSMUST00000137158	-1.76936	10.436	-8.89601	8.0466e-05	0.00273339	2.12319	11.2346	11.2611	11.4663	9.48005	9.78639	9.38753
A_55_P2133001	ENSMUSG00000030256	basic helix-loop-helix family, member e41 [Source:MGI Symbol;Acc:MGI:1930704]	Bhlhe41	ENSMUST00000032386,ENSMUST00000111703	-4.02125	4.87159	-8.89394	8.05771e-05	0.00273339	2.12172	6.36321	7.0717	7.21172	2.30072	2.50525	3.7769
A_30_P01026903	ENSMUSG00000070327	ring finger protein 213 [Source:MGI Symbol;Acc:MGI:1289196]	Rnf213	ENSMUST00000131035	3.51668	6.2215	8.89391	8.05787e-05	0.00273339	2.1217	4.76709	4.82331	3.79907	7.74968	7.59911	8.59071
A_30_P01025535	ENSMUSG00000081769	predicted gene 12216 [Source:MGI Symbol;Acc:MGI:3650088]	Gm12216	ENSMUST00000153206	2.45967	7.41049	8.89163	8.07017e-05	0.00273339	2.12007	6.30966	6.46062	5.77169	8.38246	8.53455	9.00397
A_55_P2117105	ENSMUSG00000025010	cyclin J [Source:MGI Symbol;Acc:MGI:2443297]	Ccnj	ENSMUST00000025983,ENSMUST00000119316,ENSMUST00000120057	2.41349	7.41468	8.89094	8.07393e-05	0.00273339	2.11957	6.33454	5.89536	6.3939	8.94554	8.72323	8.19551
A_55_P1976694	ENSMUSG00000058013	septin 11 [Source:MGI Symbol;Acc:MGI:1277214]	2011-09-01	ENSMUST00000074733,ENSMUST00000086956,ENSMUST00000113047,ENSMUST00000171628	2.25291	8.15735	8.88469	8.10775e-05	0.00273782	2.11511	6.75077	6.872	7.46991	9.18265	9.18654	9.48221
A_51_P143232	ENSMUSG00000031959	WD repeat domain 59 [Source:MGI Symbol;Acc:MGI:2442115]	Wdr59	ENSMUST00000034437,ENSMUST00000038193,ENSMUST00000109151	1.67937	8.21401	8.8843	8.10985e-05	0.00273782	2.11484	7.49611	7.44205	7.1848	9.02664	9.182	8.95243
A_51_P155763	ENSMUSG00000038774	activating signal cointegrator 1 complex subunit 3 [Source:MGI Symbol;Acc:MGI:1925237]	Ascc3	ENSMUST00000035606	2.72943	8.82025	8.87997	8.13339e-05	0.0027419	2.11174	7.15322	7.5605	7.65286	10.1622	9.6956	10.6971
A_55_P1952828	ENSMUSG00000024290	Rho-associated coiled-coil containing protein kinase 1 [Source:MGI Symbol;Acc:MGI:107927]	Rock1	ENSMUST00000067947	1.51843	8.24088	8.8776	8.14633e-05	0.00274241	2.11004	7.41407	7.52256	7.50837	8.97955	8.92858	9.09216
A_55_P2075553	ENSMUSG00000066755	tumor necrosis factor (ligand) superfamily, member 18 [Source:MGI Symbol;Acc:MGI:2673064]	Tnfsf18	ENSMUST00000086084	4.23816	4.13062	8.87062	8.18447e-05	0.00275134	2.10505	2.06936	1.7905	2.17476	7.13332	6.38703	5.22876
A_55_P2124425	ENSMUSG00000034800	zinc finger protein 661 [Source:MGI Symbol;Acc:MGI:1919430]	Zfp661	ENSMUST00000077422,ENSMUST00000110366,ENSMUST00000110368	-1.57643	8.10554	-8.86855	8.19584e-05	0.00275134	2.10357	8.9453	8.80723	8.92873	7.20606	7.45477	7.29115
A_52_P249424	ENSMUSG00000023951	vascular endothelial growth factor A [Source:MGI Symbol;Acc:MGI:103178]	Vegfa	ENSMUST00000024747,ENSMUST00000071648,ENSMUST00000074629,ENSMUST00000113518,ENSMUST00000113519,ENSMUST00000113520,ENSMUST00000142351,ENSMUST00000146149,ENSMUST00000164714,ENSMUST00000167860	-2.54533	7.15129	-8.86499	8.21545e-05	0.00275407	2.10102	8.75439	8.63805	7.87941	5.82661	5.71349	6.09576
A_30_P01029377	ENSMUSG00000075595	zinc finger protein 652 [Source:MGI Symbol;Acc:MGI:2442221]	Zfp652	ENSMUST00000107717,ENSMUST00000148945	-2.2014	8.21588	-8.85275	8.28317e-05	0.0027714	2.09225	9.44492	9.48005	9.02479	7.48117	6.96916	6.89521
A_55_P1995045	ENSMUSG00000029826	zinc finger CCCH type, antiviral 1 [Source:MGI Symbol;Acc:MGI:1926031]	Zc3hav1	ENSMUST00000031850,ENSMUST00000114898,ENSMUST00000114900,ENSMUST00000143702	1.91729	10.7746	8.85147	8.29028e-05	0.0027714	2.09134	9.72855	9.92711	9.79205	11.5863	11.5453	12.068
A_52_P582374	ENSMUSG00000022014	epithelial stromal interaction 1 (breast) [Source:MGI Symbol;Acc:MGI:1915168]	Epsti1	ENSMUST00000022591,ENSMUST00000169978	2.42162	8.58403	8.84579	8.32197e-05	0.0027766	2.08726	6.98951	7.27121	7.85893	10.0001	9.70593	9.67848
A_55_P1991931	ENSMUSG00000003421	nitric oxide synthase interacting protein [Source:MGI Symbol;Acc:MGI:1913644]	Nosip	ENSMUST00000003513,ENSMUST00000107829,ENSMUST00000107830	-1.80904	10.6521	-8.84453	8.32899e-05	0.0027766	2.08636	11.7403	11.6607	11.269	9.83354	9.74139	9.66795
A_55_P1982568	ENSMUSG00000067787	bladder cancer associated protein homolog (human) [Source:MGI Symbol;Acc:MGI:1858907]	Blcap	ENSMUST00000088494,ENSMUST00000109528	1.88975	10.1917	8.83918	8.35904e-05	0.00278275	2.08251	9.36048	9.45583	8.92408	11.0489	11.2339	11.1269
A_51_P448946	ENSMUSG00000049800	SERTA domain containing 2 [Source:MGI Symbol;Acc:MGI:1931026]	Sertad2	ENSMUST00000093292,ENSMUST00000109585,ENSMUST00000109586	1.61733	12.2638	8.83704	8.37104e-05	0.00278288	2.08098	11.6331	11.3214	11.4108	13.0995	12.9925	13.1252
A_66_P128293	ENSMUSG00000049687	family with sequence similarity 109, member B [Source:MGI Symbol;Acc:MGI:2443609]	Fam109b	ENSMUST00000050349,ENSMUST00000161178	-1.72091	6.59298	-8.83154	8.40207e-05	0.00278933	2.07703	7.38726	7.34227	7.63076	5.66541	5.60918	5.92297
A_55_P2047310	ENSMUSG00000000489	platelet derived growth factor, B polypeptide [Source:MGI Symbol;Acc:MGI:97528]	Pdgfb	ENSMUST00000000500	-4.02278	10.1222	-8.82812	8.42144e-05	0.00279096	2.07457	12.4517	12.722	11.2271	8.3058	7.56737	8.45928
A_52_P571746	ENSMUSG00000045349	SH2 domain containing 5 [Source:MGI Symbol;Acc:MGI:2446215]	Sh2d5	ENSMUST00000105823,ENSMUST00000105824	1.7361	3.77191	8.82656	8.43028e-05	0.00279096	2.07345	2.69336	3.01456	3.00368	4.48213	4.65924	4.77853
A_52_P497534	ENSMUSG00000041895	WD repeat domain, phosphoinositide interacting 1 [Source:MGI Symbol;Acc:MGI:1261864]	Wipi1	ENSMUST00000103060	-1.57279	8.24617	-8.82231	8.45441e-05	0.00279351	2.07039	9.07219	9.1333	8.89222	7.38493	7.44586	7.54853
A_55_P2023294	ENSMUSG00000044244	interleukin 20 receptor beta [Source:MGI Symbol;Acc:MGI:2143266]	Il20rb	ENSMUST00000098458,ENSMUST00000119113,ENSMUST00000136606	1.92518	7.39359	8.82035	8.4656e-05	0.00279351	2.06898	6.75077	6.36128	6.18095	8.24718	8.34355	8.47781
A_55_P1990032	ENSMUSG00000029371	chemokine (C-X-C motif) ligand 5 [Source:MGI Symbol;Acc:MGI:1096868]	Cxcl5	ENSMUST00000031318,ENSMUST00000170498	2.04529	3.35213	8.81872	8.4749e-05	0.00279351	2.0678	2.24234	2.43594	2.31017	4.77128	4.18111	4.17192
A_55_P1965892	ENSMUSG00000052102	glucosamine-6-phosphate deaminase 1 [Source:MGI Symbol;Acc:MGI:1347054]	Gnpda1	ENSMUST00000063814	-2.34327	12.3791	-8.8153	8.49445e-05	0.00279351	2.06534	13.5151	13.9366	13.2005	11.281	11.4307	10.9106
A_55_P2019004	ENSMUSG00000039697	nuclear receptor coactivator 7 [Source:MGI Symbol;Acc:MGI:2444847]	Ncoa7	ENSMUST00000068567,ENSMUST00000092610,ENSMUST00000099982	4.61589	4.96751	8.81498	8.49627e-05	0.00279351	2.06511	3.27058	2.23302	2.47509	7.80634	7.83075	6.18928
A_51_P292447	ENSMUSG00000031828	kelch-like 36 (Drosophila) [Source:MGI Symbol;Acc:MGI:2385305]	Klhl36	ENSMUST00000034287	-1.88383	8.26803	-8.81251	8.51042e-05	0.00279433	2.06333	9.01932	9.33517	9.27534	7.24918	7.12714	7.60201
A_51_P342567	ENSMUSG00000038587	A kinase (PRKA) anchor protein (gravin) 12 [Source:MGI Symbol;Acc:MGI:1932576]	Akap12	ENSMUST00000045730,ENSMUST00000092717	3.51881	5.2585	8.80573	8.54942e-05	0.0028033	2.05845	3.50066	4.04745	2.94916	7.40269	7.29501	6.35601
A_55_P2110738	ENSMUSG00000020415	pituitary tumor-transforming gene 1 [Source:MGI Symbol;Acc:MGI:1353578]	Pttg1	ENSMUST00000020685,ENSMUST00000117446,ENSMUST00000140434	1.90756	7.64587	8.80043	8.58e-05	0.00280948	2.05463	6.5635	6.73623	6.77653	8.38246	8.49162	8.92485
A_55_P1986983	ENSMUSG00000028479	glucosamine (UDP-N-acetyl)-2-epimerase/N-acetylmannosamine kinase [Source:MGI Symbol;Acc:MGI:1354951]	Gne	ENSMUST00000030201,ENSMUST00000102936,ENSMUST00000102937,ENSMUST00000172533,ENSMUST00000174522	-1.86399	8.92162	-8.7896	8.64296e-05	0.00282372	2.04682	10.0477	9.71595	9.79718	7.73818	8.02488	8.20581
A_55_P2076538	ENSMUSG00000045795	WAS protein homolog associated with actin, golgi membranes and microtubules [Source:MGI Symbol;Acc:MGI:2142282]	Whamm	ENSMUST00000055230,ENSMUST00000165460	2.97229	5.711	8.78891	8.64704e-05	0.00282372	2.04631	4.57242	4.60147	3.50066	7.25543	7.31172	7.02428
A_55_P2077133	ENSMUSG00000036737	oxidative-stress responsive 1 [Source:MGI Symbol;Acc:MGI:1917378]	Oxsr1	ENSMUST00000040853	1.99922	8.80864	8.78394	8.67612e-05	0.00282705	2.04272	7.48037	8.09039	7.85632	9.78484	9.66836	9.97155
A_55_P1952420	ENSMUSG00000026790	outer dense fiber of sperm tails 2 [Source:MGI Symbol;Acc:MGI:1098824]	Odf2	ENSMUST00000046571,ENSMUST00000113756,ENSMUST00000113757,ENSMUST00000113758,ENSMUST00000113759,ENSMUST00000113765,ENSMUST00000113766,ENSMUST00000143811,ENSMUST00000144261	-1.74753	8.22832	-8.78235	8.68544e-05	0.00282705	2.04158	9.28763	9.14099	8.87763	7.20606	7.41711	7.44047
A_52_P384901	ENSMUSG00000041057	WD repeat domain 43 [Source:MGI Symbol;Acc:MGI:1919765]	Wdr43	ENSMUST00000047086	2.18045	10.1003	8.78112	8.69264e-05	0.00282705	2.04069	8.9477	8.7223	9.3603	11.3843	11.2734	10.9139
A_51_P234539	ENSMUSG00000072889	nuclear transcription factor, X-box binding-like 1 [Source:MGI Symbol;Acc:MGI:1923646]	Nfxl1	ENSMUST00000074948,ENSMUST00000087216,ENSMUST00000134452,ENSMUST00000135318,ENSMUST00000146761	2.69332	8.8888	8.77767	8.71294e-05	0.00282982	2.0382	7.09268	7.51863	8.01509	10.0061	10.09	10.6102
A_52_P230167	ENSMUSG00000024548	SET binding protein 1 [Source:MGI Symbol;Acc:MGI:1933199]	Setbp1	ENSMUST00000025430,ENSMUST00000161465	2.11726	3.49326	8.77195	8.74675e-05	0.00283413	2.03406	2.46182	2.13655	2.70553	4.61312	4.77548	4.26708
A_51_P283708	ENSMUSG00000024151	mutS homolog 2 (E. coli) [Source:MGI Symbol;Acc:MGI:101816]	Msh2	ENSMUST00000024967	-1.89015	9.62149	-8.77142	8.74987e-05	0.00283413	2.03368	10.5447	10.8777	10.2773	8.68276	8.71782	8.62867
A_66_P125777	ENSMUSG00000038178	solute carrier family 43, member 2 [Source:MGI Symbol;Acc:MGI:2442746]	Slc43a2	ENSMUST00000042561,ENSMUST00000100839,ENSMUST00000108433,ENSMUST00000169547	-2.0253	12.3515	-8.76379	8.7952e-05	0.00283767	2.02815	13.215	13.7397	13.1376	11.2068	11.4783	11.3314
A_55_P1990127	ENSMUSG00000026856	dolichyl pyrophosphate phosphatase 1 [Source:MGI Symbol;Acc:MGI:1914093]	Dolpp1	ENSMUST00000028209,ENSMUST00000113612,ENSMUST00000123202,ENSMUST00000137248,ENSMUST00000151018	-1.94838	10.1903	-8.76291	8.8004e-05	0.00283767	2.02752	10.8648	11.3256	11.3031	9.44479	9.11138	9.09216
A_30_P01024377	ENSMUSG00000081660	predicted gene 11787 [Source:MGI Symbol;Acc:MGI:3702103]	Gm11787	ENSMUST00000121996	2.43987	3.56159	8.76272	8.80155e-05	0.00283767	2.02738	2.84208	1.87272	2.31017	4.69795	4.82331	4.82331
A_51_P234174	ENSMUSG00000079109	postmeiotic segregation increased 2 (S. cerevisiae) [Source:MGI Symbol;Acc:MGI:104288]	Pms2	ENSMUST00000085710,ENSMUST00000110707,ENSMUST00000141942,ENSMUST00000148011,ENSMUST00000170083	-1.65858	7.29444	-8.76161	8.80815e-05	0.00283767	2.02658	8.24537	8.18146	7.94435	6.6087	6.35759	6.42915
A_30_P01030110	ENSMUSG00000085200	RIKEN cDNA 4930552P12 gene [Source:MGI Symbol;Acc:MGI:1924844]	4930552P12Rik	ENSMUST00000131783	3.81958	6.56521	8.75608	8.84122e-05	0.00284083	2.02257	5.07846	4.95071	3.93709	8.66075	8.98391	7.78033
A_55_P2002667	ENSMUSG00000024457	tripartite motif-containing 26 [Source:MGI Symbol;Acc:MGI:1337056]	Trim26	ENSMUST00000053434,ENSMUST00000123715,ENSMUST00000130367,ENSMUST00000156872	1.79191	12.6438	8.75601	8.84167e-05	0.00284083	2.02251	11.7489	11.8395	11.655	13.6241	13.7361	13.259
A_55_P2167025	ENSMUSG00000062300	poliovirus receptor-related 2 [Source:MGI Symbol;Acc:MGI:97822]	Pvrl2	ENSMUST00000075447	3.00045	9.90845	8.75365	8.8558e-05	0.00284156	2.02081	8.2171	8.25867	8.74891	11.9334	11.5173	10.7753
A_51_P414889	ENSMUSG00000010358	interferon-induced protein 35 [Source:MGI Symbol;Acc:MGI:1917360]	Ifi35	ENSMUST00000010502,ENSMUST00000125958,ENSMUST00000131024	2.03665	12.8286	8.75155	8.86845e-05	0.00284182	2.01928	11.6479	11.851	11.9321	13.755	13.5742	14.2117
A_55_P2121275	ENSMUSG00000068113	predicted gene 4907 [Source:MGI Symbol;Acc:MGI:3648288]	Gm4907	ENSMUST00000062738,ENSMUST00000116614	1.74651	11.9564	8.74422	8.91265e-05	0.00285217	2.01396	11.0802	10.9004	11.269	12.9413	12.9079	12.6399
A_55_P2024675	ENSMUSG00000041471	family with sequence similarity 35, member A [Source:MGI Symbol;Acc:MGI:1922948]	Fam35a	ENSMUST00000111917	-2.31749	6.93675	-8.73268	8.98273e-05	0.00286671	2.00559	8.32216	8.04992	7.9144	5.92795	6.08645	5.3196
A_55_P2032302	ENSMUSG00000080717	RIKEN cDNA B230307C23 gene [Source:MGI Symbol;Acc:MGI:3643396]	B230307C23Rik	ENSMUST00000122450	2.69689	4.6006	8.73193	8.98729e-05	0.00286671	2.00504	3.54212	3.52725	2.68711	5.73315	5.82966	6.28434
A_55_P2105286	ENSMUSG00000038637	leucine rich repeat containing 56 [Source:MGI Symbol;Acc:MGI:1917802]	Lrrc56	ENSMUST00000047093,ENSMUST00000070458,ENSMUST00000084446	-2.67194	6.55687	-8.73084	8.99397e-05	0.00286671	2.00425	8.17029	8.24509	7.26315	5.33754	5.25692	5.06825
A_55_P1972872	ENSMUSG00000062488	RIKEN cDNA I830012O16 gene [Source:MGI Symbol;Acc:MGI:3698419]	I830012O16Rik	ENSMUST00000076249,ENSMUST00000099507	5.08767	11.9939	8.7265	9.02049e-05	0.00286994	2.0011	9.88324	10.3613	8.10561	14.8611	14.3307	14.4213
A_55_P2143070	ENSMUSG00000076441	argininosuccinate synthetase 1 [Source:MGI Symbol;Acc:MGI:88090]	Ass1	ENSMUST00000102840	2.1537	11.2336	8.72463	9.03202e-05	0.00286994	1.99973	9.79988	10.1535	10.5167	12.1251	12.3166	12.4895
A_55_P2034928	ENSMUSG00000079673	cDNA sequence BC147527 [Source:MGI Symbol;Acc:MGI:4840510]	BC147527	ENSMUST00000081558	2.69863	10.0526	8.72332	9.04003e-05	0.00286994	1.99878	8.64944	9.24511	8.21535	11.576	11.1209	11.5089
A_55_P2260648	ENSMUSG00000085227	RIKEN cDNA 6330418K02 gene [Source:MGI Symbol;Acc:MGI:3697416]	6330418K02Rik	ENSMUST00000124298,ENSMUST00000125662	-1.65558	7.3476	-8.71415	9.09661e-05	0.00288408	1.99211	8.19008	8.25867	8.07742	6.66338	6.58695	6.30911
A_55_P1999878	ENSMUSG00000001052	Sec24 related gene family, member B (S. cerevisiae) [Source:MGI Symbol;Acc:MGI:2139764]	Sec24b	ENSMUST00000001079,ENSMUST00000098616	1.78223	12.3045	8.70561	9.14967e-05	0.00289016	1.98589	11.4272	11.3377	11.4752	13.3262	13.361	12.8996
A_51_P307220	ENSMUSG00000033055	ankyrin repeat domain 54 [Source:MGI Symbol;Acc:MGI:2444209]	Ankrd54	ENSMUST00000040676,ENSMUST00000133541	-1.57021	6.66508	-8.70387	9.16051e-05	0.00289016	1.98462	7.32573	7.50225	7.52256	5.74557	5.97756	5.91677
A_55_P2001489	ENSMUSG00000016524	interleukin 19 [Source:MGI Symbol;Acc:MGI:1890472]	Il19	ENSMUST00000016668,ENSMUST00000112465	3.12339	5.09759	8.70248	9.16915e-05	0.00289016	1.98361	4.03938	3.80739	2.76093	6.58124	6.567	6.82963
A_51_P348183	ENSMUSG00000026939	transmembrane protein 141 [Source:MGI Symbol;Acc:MGI:1098773]	Tmem141	ENSMUST00000028308,ENSMUST00000142087,ENSMUST00000150165	-1.58089	12.6319	-8.70209	9.17161e-05	0.00289016	1.98332	13.4245	13.5236	13.3188	11.8863	11.9469	11.691
A_52_P450934	ENSMUSG00000064225	progestin and adipoQ receptor family member IX [Source:MGI Symbol;Acc:MGI:1922802]	Paqr9	ENSMUST00000079597	3.31227	5.067	8.70138	9.17605e-05	0.00289016	1.98281	3.86529	3.75486	2.61244	6.93017	6.84137	6.39784
A_51_P329541	ENSMUSG00000032598	NCK interacting protein with SH3 domain [Source:MGI Symbol;Acc:MGI:1931834]	Nckipsd	ENSMUST00000035218	-2.04492	8.33587	-8.69776	9.19869e-05	0.00289348	1.98017	9.25269	9.47468	9.3476	7.07331	7.15231	7.71461
A_55_P2116391	ENSMUSG00000033985	testis-specific kinase 2 [Source:MGI Symbol;Acc:MGI:2385204]	Tesk2	ENSMUST00000045542,ENSMUST00000106456	-2.78677	6.62181	-8.68331	9.28983e-05	0.00291832	1.96962	8.08641	8.17094	7.78824	5.23183	5.79422	4.65924
A_55_P2033362	ENSMUSG00000037868	early growth response 2 [Source:MGI Symbol;Acc:MGI:95296]	Egr2	ENSMUST00000048289,ENSMUST00000105438,ENSMUST00000127820,ENSMUST00000169930	-3.34068	10.0359	-8.67756	9.32638e-05	0.00292597	1.96541	12.2906	11.3898	11.4383	8.6574	8.72725	7.71199
A_51_P507172	ENSMUSG00000049643	RIKEN cDNA 2310022A10 gene [Source:MGI Symbol;Acc:MGI:1913617]	2310022A10Rik	ENSMUST00000067386,ENSMUST00000167168	-1.7	11.7408	-8.67017	9.37356e-05	0.00293693	1.96001	12.5895	12.7821	12.4007	10.8168	10.81	11.0456
A_51_P462299	ENSMUSG00000042901	axin interactor, dorsalization associated [Source:MGI Symbol;Acc:MGI:1919737]	Aida	ENSMUST00000109166	1.61533	11.2964	8.66815	9.38653e-05	0.00293715	1.95853	10.6512	10.4087	10.4062	12.1592	11.9559	12.1969
A_52_P295067	ENSMUSG00000037972	stannin [Source:MGI Symbol;Acc:MGI:1276549]	Snn	ENSMUST00000089011	3.71729	8.84103	8.66447	9.41019e-05	0.00293821	1.95584	7.81258	6.97284	6.16174	10.5035	10.5999	10.9956
A_52_P294253	ENSMUSG00000047003	zinc finger protein 41 [Source:MGI Symbol;Acc:MGI:99186]	Zfp41	ENSMUST00000054555,ENSMUST00000161785	-2.48764	7.02122	-8.66208	9.4256e-05	0.00293821	1.95409	8.58095	8.41165	7.80253	5.61155	5.58414	6.13653
A_55_P1968928	ENSMUSG00000002257	differentially expressed in FDCP 6 [Source:MGI Symbol;Acc:MGI:1346328]	Def6	ENSMUST00000002327,ENSMUST00000114811	-1.43778	13.449	-8.66173	9.42782e-05	0.00293821	1.95383	14.1899	14.1929	14.1209	12.7035	12.7564	12.7304
A_51_P398887	ENSMUSG00000005949	cystinosis, nephropathic [Source:MGI Symbol;Acc:MGI:1932872]	Ctns	ENSMUST00000006103,ENSMUST00000108476	-2.14943	9.82488	-8.66001	9.43894e-05	0.00293821	1.95257	11.0341	10.9168	10.7478	8.94647	8.99153	8.31249
A_52_P226929	ENSMUSG00000026031	CASP8 and FADD-like apoptosis regulator [Source:MGI Symbol;Acc:MGI:1336166]	Cflar	ENSMUST00000069333,ENSMUST00000114313,ENSMUST00000140940	3.3999	11.511	8.65727	9.45666e-05	0.00293946	1.95056	9.53074	9.27857	10.624	12.9967	13.071	13.5653
A_51_P400016	ENSMUSG00000061751	kalirin, RhoGEF kinase [Source:MGI Symbol;Acc:MGI:2685385]	Kalrn	ENSMUST00000023522,ENSMUST00000114963,ENSMUST00000114964,ENSMUST00000114966,ENSMUST00000142817	5.39089	5.29732	8.65559	9.46751e-05	0.00293946	1.94934	2.06936	2.27627	3.46001	8.99603	8.12713	6.85515
A_51_P240594	ENSMUSG00000033669	zinc finger protein 7 [Source:MGI Symbol;Acc:MGI:99208]	Zfp7	ENSMUST00000023179	-1.76293	6.79314	-8.64741	9.52072e-05	0.00295032	1.94334	7.57268	7.58551	7.86562	6.10082	5.93952	5.69467
A_30_P01026385	ENSMUSG00000085062	RIKEN cDNA 4933404O12 gene [Source:MGI Symbol;Acc:MGI:1914002]	4933404O12Rik	ENSMUST00000133798,ENSMUST00000137003	-1.69325	7.64924	-8.64643	9.5271e-05	0.00295032	1.94262	8.61173	8.60033	8.27553	6.93961	6.79224	6.67599
A_55_P1996365	ENSMUSG00000089770	interferon, alpha 14 [Source:MGI Symbol;Acc:MGI:3641425]	Ifna14	ENSMUST00000102808	1.64205	6.74296	8.64211	9.55536e-05	0.00295526	1.93945	5.91653	5.92059	5.92866	7.58986	7.75751	7.34458
A_55_P2030383	ENSMUSG00000026657	FERM domain containing 4A [Source:MGI Symbol;Acc:MGI:1919850]	Frmd4a	ENSMUST00000075767,ENSMUST00000091497,ENSMUST00000115042,ENSMUST00000177457	1.67163	11.5249	8.63555	9.59844e-05	0.00296475	1.93463	10.6072	10.6188	10.8412	12.4665	12.4625	12.1532
A_55_P2024245	ENSMUSG00000029009	5,10-methylenetetrahydrofolate reductase [Source:MGI Symbol;Acc:MGI:106639]	Mthfr	ENSMUST00000069604,ENSMUST00000097788	2.40233	11.1466	8.62687	9.65579e-05	0.0029745	1.92825	9.57666	9.89255	10.3672	12.2199	12.1465	12.677
A_51_P367125	ENSMUSG00000038644	polymerase (DNA directed), delta 1, catalytic subunit [Source:MGI Symbol;Acc:MGI:97741]	Pold1	ENSMUST00000049343,ENSMUST00000136225,ENSMUST00000138746,ENSMUST00000151793,ENSMUST00000154783	-1.48795	9.98379	-8.62644	9.6586e-05	0.0029745	1.92794	10.6519	10.7462	10.7852	9.1691	9.20883	9.34152
A_51_P305537	ENSMUSG00000031749	ST3 beta-galactoside alpha-2,3-sialyltransferase 2 [Source:MGI Symbol;Acc:MGI:99427]	St3gal2	ENSMUST00000034197,ENSMUST00000117534	-1.55598	5.94915	-8.62514	9.66723e-05	0.0029745	1.92698	6.67189	6.66024	6.84928	5.28305	5.18986	5.04057
A_51_P113058	ENSMUSG00000068819	olfactory receptor 1131 [Source:MGI Symbol;Acc:MGI:3030965]	Olfr1131	ENSMUST00000090712	2.34879	6.44001	8.62324	9.67984e-05	0.00297456	1.92559	5.56903	5.41664	4.81118	7.35995	7.86698	7.61627
A_55_P2135039	ENSMUSG00000006395	hydroxypyruvate isomerase homolog (E. coli) [Source:MGI Symbol;Acc:MGI:1915430]	Hyi	ENSMUST00000006562,ENSMUST00000106393	-1.89202	11.7271	-8.60961	9.77095e-05	0.00298701	1.91555	12.8238	12.7774	12.418	10.5243	10.8586	10.9603
A_51_P461504	ENSMUSG00000035064	eukaryotic elongation factor-2 kinase [Source:MGI Symbol;Acc:MGI:1195261]	Eef2k	ENSMUST00000047875,ENSMUST00000106488,ENSMUST00000106489,ENSMUST00000128813	-1.93558	5.88589	-8.60717	9.78735e-05	0.00298701	1.91375	6.61224	7.01025	6.93855	5.15392	4.64046	4.95992
A_30_P01019398	ENSMUSG00000075595	zinc finger protein 652 [Source:MGI Symbol;Acc:MGI:2442221]	Zfp652	ENSMUST00000107717,ENSMUST00000148945	-2.27866	8.1974	-8.60715	9.78748e-05	0.00298701	1.91374	9.46798	9.55599	8.98622	7.44189	6.89473	6.8376
A_55_P2166421	ENSMUSG00000051169	RNA pseudouridylate synthase domain containing 3 [Source:MGI Symbol;Acc:MGI:2141440]	Rpusd3	ENSMUST00000060634,ENSMUST00000113092	-1.71288	7.86761	-8.60654	9.79161e-05	0.00298701	1.91329	8.97158	8.65772	8.54285	7.09141	6.89473	7.04737
A_55_P2130970	ENSMUSG00000063268	poly (ADP-ribose) polymerase family, member 10 [Source:MGI Symbol;Acc:MGI:3712326]	Parp10	ENSMUST00000075689,ENSMUST00000165738,ENSMUST00000166151,ENSMUST00000170226	1.7017	15.0768	8.60631	9.79311e-05	0.00298701	1.91312	14.1277	14.2825	14.2677	15.7791	15.8186	16.1852
A_55_P2041788	ENSMUSG00000000149	guanine nucleotide binding protein, alpha 12 [Source:MGI Symbol;Acc:MGI:95767]	Gna12	ENSMUST00000000153	-2.01457	7.51645	-8.60602	9.79512e-05	0.00298701	1.9129	8.66164	8.77989	8.12966	6.59533	6.54894	6.38323
A_51_P189361	ENSMUSG00000074063	oxidative stress induced growth inhibitor 1 [Source:MGI Symbol;Acc:MGI:1919089]	Osgin1	ENSMUST00000098365,ENSMUST00000145604,ENSMUST00000152420	-3.25541	9.30834	-8.60001	9.83566e-05	0.00299556	1.90848	11.5484	10.6971	10.5627	7.39817	7.36451	8.27925
A_51_P134627	ENSMUSG00000033781	ankyrin repeat and SOCS box-containing 13 [Source:MGI Symbol;Acc:MGI:2145525]	Asb13	ENSMUST00000042288	1.59779	9.64224	8.59689	9.85684e-05	0.00299821	1.90617	8.93429	8.96888	8.62689	10.4555	10.4228	10.4451
A_52_P590625	ENSMUSG00000049709	NLR family, pyrin domain containing 10 [Source:MGI Symbol;Acc:MGI:2444084]	Nlrp10	ENSMUST00000055745	-2.78066	4.4539	-8.59085	9.89793e-05	0.00300689	1.90172	5.8956	5.84027	5.79682	3.76445	2.7071	2.71916
A_66_P114102	ENSMUSG00000045817	zinc finger protein 36, C3H type-like 2 [Source:MGI Symbol;Acc:MGI:107945]	Zfp36l2	ENSMUST00000060366	-3.59482	12.8736	-8.58802	9.91727e-05	0.00300752	1.89963	15.059	15.0288	13.9253	11.2544	11.5028	10.4714
A_51_P425632	ENSMUSG00000034509	MAD2L1 binding protein [Source:MGI Symbol;Acc:MGI:1913841]	Mad2l1bp	ENSMUST00000037890,ENSMUST00000171172	-1.45434	11.8767	-8.58601	9.93096e-05	0.00300752	1.89815	12.6243	12.6344	12.553	11.2365	11.1183	11.0939
A_52_P452019	ENSMUSG00000063317	ubiquitin specific peptidase 31 [Source:MGI Symbol;Acc:MGI:1923429]	Usp31	ENSMUST00000046929	1.55676	8.10081	8.58504	9.93766e-05	0.00300752	1.89743	7.33407	7.38718	7.24605	8.909	9.01277	8.7158
A_30_P01032827	ENSMUSG00000075595	zinc finger protein 652 [Source:MGI Symbol;Acc:MGI:2442221]	Zfp652	ENSMUST00000107717	-1.7954	8.49249	-8.57915	9.97808e-05	0.00301595	1.89308	9.55461	9.49989	9.11606	7.76906	7.50979	7.50551
A_52_P531662	ENSMUSG00000071660	tetratricopeptide repeat domain 9C [Source:MGI Symbol;Acc:MGI:1917637]	Ttc9c	ENSMUST00000096751	1.73646	9.34607	8.56417	0.000100818	0.00304334	1.88199	8.6685	8.47862	8.28638	10.4143	10.138	10.0906
A_30_P01021576	ENSMUSG00000085438	RIKEN cDNA 1700020I14 gene [Source:MGI Symbol;Acc:MGI:1913852]	1700020I14Rik	ENSMUST00000153581	1.96956	2.92	8.5624	0.000100941	0.00304334	1.88069	1.98812	1.9554	1.86213	3.72943	3.68251	4.30239
A_55_P2009375	ENSMUSG00000026437	cyclin-dependent kinase 18 [Source:MGI Symbol;Acc:MGI:97518]	Cdk18	ENSMUST00000027697	-1.81439	14.5699	-8.55218	0.000101657	0.00306106	1.87311	15.5459	15.4833	15.4021	13.8261	13.827	13.3351
A_66_P124715	ENSMUSG00000002250	peroxisome proliferator activator receptor delta [Source:MGI Symbol;Acc:MGI:101884]	Ppard	ENSMUST00000002320	-2.45074	8.96451	-8.54887	0.00010189	0.00306239	1.87066	10.4684	10.4727	9.6285	7.55484	7.86698	7.7956
A_51_P288549	ENSMUSG00000033852	phospholipase A2, group IVB (cytosolic) [Source:MGI Symbol;Acc:MGI:2384819]	Pla2g4b	ENSMUST00000044675,ENSMUST00000110761,ENSMUST00000125805,ENSMUST00000130567,ENSMUST00000162393	-1.78519	6.10741	-8.54527	0.000102144	0.00306239	1.86799	6.77811	7.16865	7.05325	4.98729	5.33754	5.3196
A_51_P486497	ENSMUSG00000072847	RIKEN cDNA A530017D24 gene [Source:MGI Symbol;Acc:MGI:2144320]	A530017D24Rik	ENSMUST00000148413	-2.03906	7.89948	-8.5447	0.000102184	0.00306239	1.86756	8.67554	8.87824	9.20326	6.90704	6.5995	7.13332
A_55_P2081488	ENSMUSG00000030413	peptidoglycan recognition protein 1 [Source:MGI Symbol;Acc:MGI:1345092]	Pglyrp1	ENSMUST00000032573	-3.36151	4.58969	-8.54307	0.0001023	0.00306239	1.86635	6.15223	7.02239	5.6367	2.92471	2.55588	3.24622
A_55_P2061159	ENSMUSG00000045969	inhibitor of growth family, member 1 [Source:MGI Symbol;Acc:MGI:1349481]	Ing1	ENSMUST00000054399,ENSMUST00000116493	-1.61814	10.6983	-8.54251	0.00010234	0.00306239	1.86594	11.5184	11.5698	11.434	9.95596	10.0404	9.6713
A_51_P106144	ENSMUSG00000027551	zinc finger protein 64 [Source:MGI Symbol;Acc:MGI:107342]	Zfp64	ENSMUST00000045842,ENSMUST00000087971	-1.42345	9.41279	-8.53193	0.000103092	0.0030785	1.85808	10.1012	10.1908	10.0815	8.68884	8.72122	8.69312
A_51_P172155	ENSMUSG00000020017	histidine ammonia lyase [Source:MGI Symbol;Acc:MGI:96010]	Hal	ENSMUST00000016031,ENSMUST00000129421,ENSMUST00000152883	1.68204	6.12189	8.53113	0.000103149	0.0030785	1.85749	5.23719	5.15473	5.45067	6.78087	7.14458	6.96327
A_55_P2012935	ENSMUSG00000019947	AT rich interactive domain 5B (MRF1-like) [Source:MGI Symbol;Acc:MGI:2175912]	Arid5b	ENSMUST00000020106	1.66221	3.36367	8.52954	0.000103263	0.0030785	1.8563	2.65098	2.59908	2.34764	4.33475	4.01944	4.23015
A_51_P128987	ENSMUSG00000029762	aldo-keto reductase family 1, member B8 [Source:MGI Symbol;Acc:MGI:107673]	Akr1b8	ENSMUST00000038406	-1.86653	13.8803	-8.52469	0.000103611	0.00308502	1.8527	14.7777	14.6114	15.0515	12.8005	12.8354	13.2052
A_55_P2166501	ENSMUSG00000005087	CD44 antigen [Source:MGI Symbol;Acc:MGI:88338]	Cd44	ENSMUST00000005218,ENSMUST00000060516,ENSMUST00000099673,ENSMUST00000111190,ENSMUST00000111191,ENSMUST00000111194,ENSMUST00000111196,ENSMUST00000111197,ENSMUST00000111199,ENSMUST00000111200	2.01581	12.4819	8.51264	0.000104481	0.00310707	1.84373	11.7629	11.572	11.0869	13.6404	13.4166	13.4122
A_66_P105585	ENSMUSG00000035208	schlafen 8 [Source:MGI Symbol;Acc:MGI:2672859]	Slfn8	ENSMUST00000038141,ENSMUST00000092838,ENSMUST00000108152,ENSMUST00000130822	3.62942	8.83231	8.50901	0.000104745	0.00311106	1.84103	7.21522	7.53724	6.30035	10.2463	10.3924	11.3024
A_55_P2014570	ENSMUSG00000052446	zinc finger protein 961 [Source:MGI Symbol;Acc:MGI:3583954]	Zfp961	ENSMUST00000131237,ENSMUST00000133866	-1.64247	8.67949	-8.50632	0.000104941	0.00311302	1.83902	9.39303	9.66436	9.44479	7.92061	7.66855	7.98563
A_30_P01019476	ENSMUSG00000087380	RIKEN cDNA 2210408F21 gene [Source:MGI Symbol;Acc:MGI:1920902]	2210408F21Rik	ENSMUST00000123149,ENSMUST00000124811,ENSMUST00000146778,ENSMUST00000151076,ENSMUST00000151800,ENSMUST00000152157,ENSMUST00000153057,ENSMUST00000155345	-1.67629	7.62895	-8.50053	0.000105364	0.00312171	1.83471	8.63892	8.50201	8.26037	6.72537	6.69505	6.95201
A_30_P01025491	ENSMUSG00000070327	ring finger protein 213 [Source:MGI Symbol;Acc:MGI:1289196]	Rnf213	ENSMUST00000131035	3.6524	7.96192	8.4969	0.00010563	0.00312385	1.832	5.97321	6.3963	6.03766	9.43	9.18961	10.7448
A_51_P183102	ENSMUSG00000037075	ring finger protein 139 [Source:MGI Symbol;Acc:MGI:1923091]	Rnf139	ENSMUST00000036904	1.70249	11.04	8.49599	0.000105697	0.00312385	1.83133	10.1754	10.2578	10.1331	12.1085	11.9345	11.6307
A_52_P238242	ENSMUSG00000049800	SERTA domain containing 2 [Source:MGI Symbol;Acc:MGI:1931026]	Sertad2	ENSMUST00000093292,ENSMUST00000109586	1.71078	10.6807	8.49383	0.000105856	0.0031247	1.82971	10.0857	9.62529	9.76484	11.5662	11.6108	11.4312
A_55_P1956267	ENSMUSG00000068923	synaptotagmin XI [Source:MGI Symbol;Acc:MGI:1859547]	Syt11	ENSMUST00000090945,ENSMUST00000107503,ENSMUST00000107505	-2.01839	9.19151	-8.49059	0.000106094	0.00312789	1.8273	10.173	10.5483	9.88078	8.36423	8.15296	8.02974
A_55_P1966833	ENSMUSG00000040483	XIAP associated factor 1 [Source:MGI Symbol;Acc:MGI:3772572]	Xaf1	ENSMUST00000094041,ENSMUST00000140842,ENSMUST00000142921,ENSMUST00000146233,ENSMUST00000151440	2.35681	13.113	8.48296	0.00010666	0.00313917	1.82159	12.0424	12.3029	11.4585	14.3634	14.0354	14.4755
A_55_P1952166	ENSMUSG00000019564	AT rich interactive domain 3A (BRIGHT-like) [Source:MGI Symbol;Acc:MGI:1328360]	Arid3a	ENSMUST00000019708,ENSMUST00000105376,ENSMUST00000105377	-2.14289	10.4451	-8.48177	0.000106748	0.00313917	1.82071	11.6093	11.5922	11.3482	9.16194	9.1323	9.82674
A_30_P01021878	ENSMUSG00000004317	chloride channel 5 [Source:MGI Symbol;Acc:MGI:99486]	Clcn5	ENSMUST00000115746,ENSMUST00000128319	3.0675	5.72825	8.48013	0.00010687	0.00313917	1.81948	4.24632	4.53811	3.79907	7.03345	6.81266	7.93989
A_55_P1983459	ENSMUSG00000026031	CASP8 and FADD-like apoptosis regulator [Source:MGI Symbol;Acc:MGI:1336166]	Cflar	ENSMUST00000069333,ENSMUST00000097722,ENSMUST00000114313,ENSMUST00000140940	3.71776	9.49297	8.47698	0.000107105	0.00314223	1.81713	7.12838	7.26709	8.50681	11.0379	11.136	11.8816
A_55_P2039324	ENSMUSG00000072082	cyclin F [Source:MGI Symbol;Acc:MGI:102551]	Ccnf	ENSMUST00000073425	-3.291	7.724	-8.47491	0.00010726	0.00314292	1.81558	9.63797	9.78349	8.68703	6.61636	5.94749	5.67165
A_55_P2038247	ENSMUSG00000027298	TYRO3 protein tyrosine kinase 3 [Source:MGI Symbol;Acc:MGI:104294]	Tyro3	ENSMUST00000028762,ENSMUST00000028763,ENSMUST00000110781,ENSMUST00000110783,ENSMUST00000110786,ENSMUST00000147761	4.14262	5.68305	8.46927	0.000107682	0.00315145	1.81136	4.08117	4.14159	2.61244	8.32478	7.60683	7.33148
A_52_P28775	ENSMUSG00000033857	endo-beta-N-acetylglucosaminidase [Source:MGI Symbol;Acc:MGI:2443788]	Engase	ENSMUST00000135383,ENSMUST00000139917,ENSMUST00000171769	-4.9615	6.20835	-8.46653	0.000107889	0.00315363	1.8093	9.23602	9.52676	7.30453	3.72943	3.95271	3.50066
A_55_P2037613	ENSMUSG00000042507	RIKEN cDNA C130039O16 gene [Source:MGI Symbol;Acc:MGI:2685106]	C130039O16Rik	ENSMUST00000046266,ENSMUST00000110294	-2.35056	7.53018	-8.44824	0.000109275	0.00319027	1.7956	8.55985	8.53762	9.01893	6.67881	5.89657	6.48932
A_51_P181517	ENSMUSG00000059089	Fc receptor, IgG, low affinity IV [Source:MGI Symbol;Acc:MGI:2179523]	Fcgr4	ENSMUST00000078825	2.0085	13.4319	8.44155	0.000109788	0.00319749	1.79058	12.4643	12.5922	12.2263	14.8112	14.2809	14.2163
A_51_P367843	ENSMUSG00000071662	polymerase (RNA) II (DNA directed) polypeptide G [Source:MGI Symbol;Acc:MGI:1914960]	Polr2g	ENSMUST00000096261	2.70312	15.0867	8.44003	0.000109904	0.00319749	1.78944	13.5662	13.677	13.9622	16.8707	16.6444	15.7996
A_52_P332487	ENSMUSG00000031506	protein tyrosine phosphatase, non-receptor type 7 [Source:MGI Symbol;Acc:MGI:2156893]	Ptpn7	ENSMUST00000049449,ENSMUST00000167080	-1.97477	5.92518	-8.43979	0.000109922	0.00319749	1.78926	6.52407	7.08196	7.13168	4.87481	4.8453	5.09328
A_52_P177373	ENSMUSG00000060798	inturned planar cell polarity effector homolog (Drosophila) [Source:MGI Symbol;Acc:MGI:2443752]	Intu	ENSMUST00000091186	2.91029	6.91156	8.43403	0.000110367	0.00320324	1.78493	5.96122	5.54297	4.86505	8.68437	8.44763	7.9681
A_55_P2036967	ENSMUSG00000046516	cytochrome c oxidase, subunit XVII assembly protein homolog (yeast) [Source:MGI Symbol;Acc:MGI:1333806]	Cox17	ENSMUST00000050273,ENSMUST00000120495,ENSMUST00000156026	3.25483	3.53151	8.42681	0.000110926	0.00320324	1.77951	2.06936	1.74438	1.89854	4.80111	6.01642	4.65924
A_55_P2134351	ENSMUSG00000047344	LanC lantibiotic synthetase component C-like 3 (bacterial) [Source:MGI Symbol;Acc:MGI:2443335]	Lancl3	ENSMUST00000069763	3.24743	4.95544	8.42432	0.00011112	0.00320324	1.77764	2.89643	2.89643	4.20231	6.51558	6.51794	6.70394
A_51_P363947	ENSMUSG00000023067	cyclin-dependent kinase inhibitor 1A (P21) [Source:MGI Symbol;Acc:MGI:104556]	Cdkn1a	ENSMUST00000023829	2.29733	14.16	8.42378	0.000111161	0.00320324	1.77723	13.0211	13.0677	12.9451	15.1125	14.9671	15.8462
A_52_P366772	ENSMUSG00000034157	RIKEN cDNA 2310044G17 gene [Source:MGI Symbol;Acc:MGI:1919185]	2310044G17Rik	ENSMUST00000038369	-1.64172	8.31298	-8.42353	0.000111181	0.00320324	1.77704	9.29042	9.03247	9.07864	7.38493	7.38881	7.70261
A_52_P198898	ENSMUSG00000060487	sterile alpha motif domain containing 5 [Source:MGI Symbol;Acc:MGI:2444815]	Samd5	ENSMUST00000100070	2.12812	4.33276	8.41969	0.00011148	0.00320324	1.77416	3.46001	3.27157	3.07452	5.82661	5.17318	5.19065
A_51_P141554	ENSMUSG00000015776	mediator complex subunit 22 [Source:MGI Symbol;Acc:MGI:98446]	Med22	ENSMUST00000102899	-1.73246	10.1393	-8.41605	0.000111765	0.00320324	1.77141	10.9537	10.8518	11.2112	9.17867	9.14112	9.49955
A_55_P2118586	ENSMUSG00000038784	CCR4-NOT transcription complex, subunit 4 [Source:MGI Symbol;Acc:MGI:1859026]	Cnot4	ENSMUST00000114989,ENSMUST00000114993	1.76154	3.76453	8.4153	0.000111824	0.00320324	1.77085	2.9931	2.95265	2.70553	4.67353	4.86604	4.39632
A_55_P2018841	ENSMUSG00000021871	purine-nucleoside phosphorylase [Source:MGI Symbol;Acc:MGI:97365]	Pnp	ENSMUST00000048615	2.84105	4.29267	8.41464	0.000111876	0.00320324	1.77035	2.50682	3.52725	2.58237	5.74557	5.99848	5.39555
A_51_P387235	ENSMUSG00000020572	nicotinamide phosphoribosyltransferase [Source:MGI Symbol;Acc:MGI:1929865]	Nampt	ENSMUST00000020886	1.95786	13.2912	8.41426	0.000111906	0.00320324	1.77007	12.164	12.0561	12.7167	14.3391	14.2244	14.247
A_30_P01029934	ENSMUSG00000075595	zinc finger protein 652 [Source:MGI Symbol;Acc:MGI:2442221]	Zfp652	ENSMUST00000107717	-2.65441	8.44604	-8.41417	0.000111913	0.00320324	1.77	10.0294	9.83367	9.45667	7.37602	7.45016	6.53033
A_55_P1965233	ENSMUSG00000036553	SH3 domain and tetratricopeptide repeats 1 [Source:MGI Symbol;Acc:MGI:2678949]	Sh3tc1	ENSMUST00000037959,ENSMUST00000070203,ENSMUST00000127288,ENSMUST00000127825,ENSMUST00000129664,ENSMUST00000172127	-1.87216	11.0007	-8.41232	0.000112058	0.00320324	1.76861	11.9378	11.8276	12.0451	9.79426	9.99841	10.4013
A_51_P300936	ENSMUSG00000041238	retinoblastoma binding protein 8 [Source:MGI Symbol;Acc:MGI:2442995]	Rbbp8	ENSMUST00000047322,ENSMUST00000115861,ENSMUST00000165655	1.96363	11.8597	8.4123	0.000112059	0.00320324	1.76859	10.8582	10.6397	11.1357	12.9963	12.9903	12.5379
A_55_P2216561	ENSMUSG00000086276	RIKEN cDNA 2500002B13 gene [Source:MGI Symbol;Acc:MGI:1925603]	2500002B13Rik	ENSMUST00000139440	2.59769	5.30385	8.41153	0.00011212	0.00320324	1.76801	4.21677	4.31875	3.4795	6.33579	6.4853	6.98701
A_30_P01018976	ENSMUSG00000085294	predicted gene, 16629 [Source:MGI Symbol;Acc:MGI:4439553]	Gm16629	ENSMUST00000142073	3.01033	4.75784	8.41147	0.000112125	0.00320324	1.76797	3.63785	3.27157	2.84861	5.75656	6.88206	6.15041
A_55_P2135200	ENSMUSG00000072621	schlafen 10, pseudogene [Source:MGI Symbol;Acc:MGI:3512288]	Slfn10-ps	ENSMUST00000092839,ENSMUST00000100716,ENSMUST00000152760	2.51173	12.9098	8.40704	0.000112474	0.00320636	1.76463	11.8693	11.9509	11.1417	14.2263	13.8261	14.4447
A_51_P165683	ENSMUSG00000042606	HIRA interacting protein 3 [Source:MGI Symbol;Acc:MGI:2142364]	Hirip3	ENSMUST00000037248,ENSMUST00000146120	-1.424	9.30822	-8.40669	0.000112501	0.00320636	1.76437	9.96346	10.0708	10.0264	8.53385	8.67183	8.58298
A_55_P2142151	ENSMUSG00000041775	mitogen-activated protein kinase 1 interacting protein 1 [Source:MGI Symbol;Acc:MGI:1916796]	Mapk1ip1	ENSMUST00000075667,ENSMUST00000118810,ENSMUST00000119664	-1.50219	9.63469	-8.40126	0.000112931	0.00320881	1.76027	10.3056	10.3131	10.5387	8.82973	8.97158	8.84948
A_66_P134481	ENSMUSG00000054115	S-phase kinase-associated protein 2 (p45) [Source:MGI Symbol;Acc:MGI:1351663]	Skp2	ENSMUST00000096482,ENSMUST00000110585	-1.82559	7.02569	-8.39861	0.000113142	0.00320881	1.75827	7.96412	7.89998	7.95136	6.46601	5.97756	5.89512
A_55_P2140651	ENSMUSG00000050967	cellular repressor of E1A-stimulated genes 2 [Source:MGI Symbol;Acc:MGI:1928333]	Creg2	ENSMUST00000053355	-3.13141	7.51322	-8.39856	0.000113146	0.00320881	1.75823	8.25414	9.41585	9.56678	6.10082	5.84128	5.90044
A_51_P389714	ENSMUSG00000031732	PH domain and leucine rich repeat protein phosphatase 2 [Source:MGI Symbol;Acc:MGI:2444928]	Phlpp2	ENSMUST00000034175	1.76118	9.00498	8.3985	0.000113151	0.00320881	1.75819	8.24176	8.25594	7.87549	10.0685	9.88967	9.69855
A_52_P257472	ENSMUSG00000046574	proline rich 12 [Source:MGI Symbol;Acc:MGI:2679002]	Prr12	ENSMUST00000057293	-2.13655	7.26936	-8.39565	0.000113377	0.00320881	1.75604	8.29468	8.35514	8.36309	6.46062	5.71349	6.42915
A_52_P504743	ENSMUSG00000059288	chromodomain protein, Y chromosome-like [Source:MGI Symbol;Acc:MGI:1339956]	Cdyl	ENSMUST00000075220,ENSMUST00000163595,ENSMUST00000167601	2.43102	9.30912	8.39469	0.000113454	0.00320881	1.75532	8.04058	7.7631	8.47716	10.8082	10.6678	10.0978
A_55_P1985628	ENSMUSG00000040249	low density lipoprotein receptor-related protein 1 [Source:MGI Symbol;Acc:MGI:96828]	Lrp1	ENSMUST00000118455	-2.39189	3.58501	-8.3938	0.000113525	0.00320881	1.75464	4.27506	4.95071	5.11709	2.1906	2.66158	2.31499
A_55_P2008987	ENSMUSG00000050370	cholesterol 25-hydroxylase [Source:MGI Symbol;Acc:MGI:1333869]	Ch25h	ENSMUST00000050562	6.29789	9.31457	8.3896	0.00011386	0.00321311	1.75147	5.74799	4.92835	7.82051	12.9214	12.6605	11.8087
A_52_P73848	ENSMUSG00000006169	clathrin interactor 1 [Source:MGI Symbol;Acc:MGI:2144243]	Clint1	ENSMUST00000109260,ENSMUST00000109261,ENSMUST00000164692	1.54725	8.92639	8.38854	0.000113945	0.00321311	1.75068	8.12728	8.21263	8.11838	9.53182	9.68764	9.88058
A_55_P1954998	ENSMUSG00000024193	PHD finger protein 1 [Source:MGI Symbol;Acc:MGI:98647]	Phf1	ENSMUST00000073724	-1.86474	5.71293	-8.38479	0.000114246	0.00321533	1.74784	6.61224	6.75666	6.567	4.421	4.94793	4.97273
A_66_P108059	ENSMUSG00000024424	tetratricopeptide repeat domain 39C [Source:MGI Symbol;Acc:MGI:1919997]	Ttc39c	ENSMUST00000025294,ENSMUST00000143388,ENSMUST00000169401	2.49204	10.299	8.38347	0.000114352	0.00321533	1.74684	9.24997	8.4862	9.42283	11.7773	11.49	11.3678
A_55_P1957932	ENSMUSG00000020548	RIKEN cDNA 1700086D15 gene [Source:MGI Symbol;Acc:MGI:1921532]	1700086D15Rik	ENSMUST00000020855,ENSMUST00000108696	1.78049	2.81748	8.3811	0.000114543	0.00321533	1.74506	2.24234	1.7905	1.74888	3.60658	3.81905	3.69755
A_55_P1982121	ENSMUSG00000007617	homer homolog 1 (Drosophila) [Source:MGI Symbol;Acc:MGI:1347345]	Homer1	ENSMUST00000102752	3.16468	4.81728	8.38089	0.00011456	0.00321533	1.74489	2.89643	4.04745	2.76093	6.32899	6.21592	6.65395
A_51_P331870	ENSMUSG00000019189	ring finger protein 145 [Source:MGI Symbol;Acc:MGI:1921565]	Rnf145	ENSMUST00000019333	1.45749	10.3959	8.37793	0.000114799	0.00321827	1.74266	9.75538	9.52676	9.7192	11.1393	11.1111	11.1234
A_55_P1988368	ENSMUSG00000020407	uridine phosphorylase 1 [Source:MGI Symbol;Acc:MGI:1097668]	Upp1	ENSMUST00000101525,ENSMUST00000164791	5.92899	8.26555	8.37068	0.000115386	0.00323063	1.73718	6.22443	5.99622	3.68251	11.0099	10.8387	11.8415
A_55_P2000182	ENSMUSG00000006641	solute carrier family 5 (sodium-dependent vitamin transporter), member 6 [Source:MGI Symbol;Acc:MGI:2660847]	Slc5a6	ENSMUST00000006817,ENSMUST00000080431,ENSMUST00000114665,ENSMUST00000114668	-1.82318	7.86705	-8.36855	0.00011556	0.00323063	1.73556	8.62995	8.65196	9.05401	7.11095	7.02694	6.7285
A_51_P108252	ENSMUSG00000027883	G-protein signalling modulator 2 (AGS3-like, C. elegans) [Source:MGI Symbol;Acc:MGI:1923373]	Gpsm2	ENSMUST00000029482	1.54327	10.1688	8.36614	0.000115756	0.00323063	1.73374	9.49986	9.29093	9.40064	11.0112	10.7687	11.0413
A_51_P437478	ENSMUSG00000078768	zinc finger protein 566 [Source:MGI Symbol;Acc:MGI:1919806]	Zfp566	ENSMUST00000088785	-1.72817	8.02492	-8.36573	0.00011579	0.00323063	1.73343	8.83109	8.69645	9.13948	7.09141	7.33461	7.0565
A_55_P1955325	ENSMUSG00000069743	zinc finger protein 820 [Source:MGI Symbol;Acc:MGI:1922674]	Zfp820	ENSMUST00000084141	-2.08685	4.11492	-8.36231	0.000116069	0.00323063	1.73084	5.29339	5.25994	4.92171	3.09171	2.7071	3.41568
A_51_P314285	ENSMUSG00000010307	transmembrane protein 86A [Source:MGI Symbol;Acc:MGI:1915143]	Tmem86a	ENSMUST00000010451	-3.31894	10.9296	-8.36229	0.000116071	0.00323063	1.73082	13.0295	13.046	11.6916	9.24558	9.41729	9.14744
A_55_P2029310	ENSMUSG00000021877	ADP-ribosylation factor 4 [Source:MGI Symbol;Acc:MGI:99433]	Arf4	ENSMUST00000022429,ENSMUST00000112318,ENSMUST00000166075,ENSMUST00000169243,ENSMUST00000171282	1.6117	11.9654	8.35994	0.000116263	0.00323063	1.72904	11.2999	11.1591	11.0195	12.8661	12.576	12.8715
A_55_P2068607	ENSMUSG00000028793	ring finger protein 19B [Source:MGI Symbol;Acc:MGI:1922484]	Rnf19b	ENSMUST00000097874,ENSMUST00000168461	2.08116	13.3385	8.35927	0.000116318	0.00323063	1.72853	11.9635	12.284	12.6463	14.5248	14.1216	14.4909
A_55_P2159289	ENSMUSG00000068264	RIKEN cDNA 2310035K24 gene [Source:MGI Symbol;Acc:MGI:1916846]	2310035K24Rik	ENSMUST00000110206,ENSMUST00000110208,ENSMUST00000134086	-2.60597	8.29463	-8.35378	0.00011677	0.00323898	1.72437	9.97097	9.85629	8.96559	7.04278	7.1407	6.79145
A_55_P2019714	ENSMUSG00000052031	T cell activation GTPase activating protein 1 [Source:MGI Symbol;Acc:MGI:1919786]	Tagap1	ENSMUST00000063683	2.94017	5.25938	8.35233	0.000116889	0.00323898	1.72327	3.18047	4.04745	4.13996	7.17245	6.69505	6.32089
A_51_P438619	ENSMUSG00000038248	sine oculis-binding protein homolog (Drosophila) [Source:MGI Symbol;Acc:MGI:1924427]	Sobp	ENSMUST00000040275	-1.57478	2.94731	-8.35019	0.000117066	0.00324012	1.72165	3.8265	3.64143	3.73616	2.141	1.9911	2.34764
A_52_P612382	ENSMUSG00000027330	cell division cycle 25 homolog B (S. pombe) [Source:MGI Symbol;Acc:MGI:99701]	Cdc25b	ENSMUST00000028804,ENSMUST00000079857	-2.9736	8.82425	-8.33691	0.00011817	0.00326593	1.71157	10.4908	10.8923	9.55004	7.27773	7.34014	7.39448
A_51_P396917	ENSMUSG00000021286	zinc finger, FYVE domain containing 21 [Source:MGI Symbol;Acc:MGI:1915770]	Zfyve21	ENSMUST00000021714	-1.66913	8.21645	-8.3357	0.000118271	0.00326593	1.71065	9.28221	8.9754	8.89543	7.54676	7.31172	7.28718
A_55_P2055463	ENSMUSG00000001018	SNAP-associated protein [Source:MGI Symbol;Acc:MGI:1333745]	Snapin	ENSMUST00000001044,ENSMUST00000107352,ENSMUST00000138496,ENSMUST00000149884	-1.45307	12.4039	-8.32305	0.000119333	0.00328823	1.70104	13.2036	13.0734	13.1142	11.5529	11.7227	11.7564
A_55_P2172420	ENSMUSG00000000600	KRIT1, ankyrin repeat containing [Source:MGI Symbol;Acc:MGI:1930618]	Krit1	ENSMUST00000080085,ENSMUST00000171023	1.48586	10.0134	8.32157	0.000119458	0.00328823	1.69991	9.2472	9.264	9.30013	10.8511	10.8336	10.5842
A_51_P210143	ENSMUSG00000063450	synaptic nuclear envelope 2 [Source:MGI Symbol;Acc:MGI:2449316]	Syne2	ENSMUST00000044217,ENSMUST00000143031	3.11478	6.52307	8.3212	0.00011949	0.00328823	1.69963	5.20594	5.17796	4.51314	7.8482	7.6089	8.78428
A_52_P371135	ENSMUSG00000044092	RIKEN cDNA C130050O18 gene [Source:MGI Symbol;Acc:MGI:2442694]	C130050O18Rik	ENSMUST00000052176,ENSMUST00000163940,ENSMUST00000164078	-3.92944	6.48354	-8.31915	0.000119663	0.00328923	1.69807	8.70388	9.21396	7.42696	4.61312	4.75755	4.18581
A_51_P302738	ENSMUSG00000020407	uridine phosphorylase 1 [Source:MGI Symbol;Acc:MGI:1097668]	Upp1	ENSMUST00000020677	2.73391	3.30399	8.30945	0.000120489	0.00330814	1.69068	1.63214	1.90406	2.27491	4.64705	4.15091	5.21487
A_52_P635338	ENSMUSG00000053158	feline sarcoma oncogene [Source:MGI Symbol;Acc:MGI:95514]	Fes	ENSMUST00000080932,ENSMUST00000082267	-1.50139	14.1231	-8.30665	0.000120728	0.0033109	1.68855	14.8514	15.0352	14.7349	13.3412	13.4439	13.3322
A_66_P136354	ENSMUSG00000002699	lymphocyte cytosolic protein 2 [Source:MGI Symbol;Acc:MGI:1321402]	Lcp2	ENSMUST00000052413,ENSMUST00000169878	3.78431	9.08631	8.29829	0.000121446	0.00332376	1.68218	6.57852	6.76424	8.23971	11.1357	11.0282	10.7715
A_51_P146505	ENSMUSG00000037400	ATPase, class VI, type 11B [Source:MGI Symbol;Acc:MGI:1923545]	Atp11b	ENSMUST00000029257,ENSMUST00000125214,ENSMUST00000134260,ENSMUST00000141468	2.00591	10.2688	8.29614	0.000121632	0.00332376	1.68053	9.5881	9.28938	8.92	11.4855	11.2251	11.1046
A_52_P205710	ENSMUSG00000005474	myosin, light chain 10, regulatory [Source:MGI Symbol;Acc:MGI:1891705]	Myl10	ENSMUST00000005611	-1.62963	3.00859	-8.29452	0.000121772	0.00332376	1.6793	3.86529	3.69268	3.91223	2.1906	2.3996	1.9911
A_51_P501312	ENSMUSG00000018931	predicted gene, Gm16515 [Source:MGI Symbol;Acc:MGI:1344388]	Gm16515	ENSMUST00000019075	-3.10224	10.5148	-8.29435	0.000121786	0.00332376	1.67917	12.374	12.4233	11.4005	9.04328	9.37237	8.47546
A_55_P2108738	ENSMUSG00000032475	non-catalytic region of tyrosine kinase adaptor protein 1 [Source:MGI Symbol;Acc:MGI:109601]	Nck1	ENSMUST00000112874,ENSMUST00000116522	1.42388	11.0169	8.29315	0.00012189	0.00332376	1.67825	10.3307	10.2125	10.3719	11.7619	11.7747	11.65
A_30_P01028276	ENSMUSG00000081769	predicted gene 12216 [Source:MGI Symbol;Acc:MGI:3650088]	Gm12216	ENSMUST00000153206	3.8661	7.06218	8.28834	0.000122307	0.00332434	1.67458	5.19065	5.66541	4.53134	8.73414	8.39512	9.85644
A_51_P121466	ENSMUSG00000022414	TGF-beta activated kinase 1/MAP3K7 binding protein 1 [Source:MGI Symbol;Acc:MGI:1913763]	Tab1	ENSMUST00000023050	-2.12569	10.8067	-8.28688	0.000122435	0.00332434	1.67346	12.1135	11.7213	11.7738	9.5832	9.47742	10.1709
A_66_P116311	ENSMUSG00000006740	kinesin family member 5B [Source:MGI Symbol;Acc:MGI:1098268]	Kif5b	ENSMUST00000025083	1.65023	8.95114	8.28657	0.000122461	0.00332434	1.67323	8.25168	8.00221	8.12419	9.72774	10.0074	9.5936
A_30_P01025000	ENSMUSG00000078486	RIKEN cDNA 2310042D19 gene [Source:MGI Symbol;Acc:MGI:1921433]	2310042D19Rik	ENSMUST00000105572	1.53329	8.79268	8.28651	0.000122466	0.00332434	1.67318	8.15098	8.02659	7.90052	9.40587	9.66644	9.60565
A_55_P2165234	ENSMUSG00000075605	RIKEN cDNA 2300005B03 gene [Source:MGI Symbol;Acc:MGI:1916712]	2300005B03Rik	ENSMUST00000057932	1.77742	9.27344	8.28261	0.000122806	0.00332436	1.6702	8.32864	8.6641	8.16145	10.0731	10.3452	10.0681
A_51_P149373	ENSMUSG00000020883	F-box and leucine-rich repeat protein 20 [Source:MGI Symbol;Acc:MGI:1919444]	Fbxl20	ENSMUST00000075071,ENSMUST00000103143	-2.56184	9.42311	-8.28191	0.000122868	0.00332436	1.66966	10.936	11.0165	10.1596	8.19521	8.43435	7.79703
A_51_P158073	ENSMUSG00000038884	RIKEN cDNA A230050P20 gene [Source:MGI Symbol;Acc:MGI:2441788]	A230050P20Rik	ENSMUST00000043911,ENSMUST00000175820	1.43144	10.3404	8.28173	0.000122883	0.00332436	1.66953	9.63639	9.61138	9.62621	11.0906	10.9275	11.1502
A_51_P201982	ENSMUSG00000031465	angiopoietin 2 [Source:MGI Symbol;Acc:MGI:1202890]	Angpt2	ENSMUST00000033846	-2.85009	6.02436	-8.27609	0.000123377	0.00332756	1.66521	7.67294	7.22759	7.44768	5.11459	4.77548	3.90785
A_52_P27122	ENSMUSG00000042500	eukaryotic translation initiation factor 2C, 4 [Source:MGI Symbol;Acc:MGI:1924100]	Eif2c4	ENSMUST00000084285,ENSMUST00000084286,ENSMUST00000084289	-2.41166	7.44516	-8.27583	0.0001234	0.00332756	1.66502	8.77878	9.00773	8.16648	6.51558	6.27375	5.92866
A_51_P517094	ENSMUSG00000003200	SH3-domain GRB2-like 1 [Source:MGI Symbol;Acc:MGI:700010]	Sh3gl1	ENSMUST00000003268	-1.45633	10.9233	-8.27523	0.000123452	0.00332756	1.66456	11.7403	11.7133	11.5009	10.1605	10.1882	10.2367
A_55_P2004571	ENSMUSG00000029406	phosphatidylinositol transfer protein, membrane-associated 2 [Source:MGI Symbol;Acc:MGI:1336192]	Pitpnm2	ENSMUST00000031353,ENSMUST00000047820,ENSMUST00000086123,ENSMUST00000161273,ENSMUST00000162812	2.36013	4.37247	8.27316	0.000123634	0.00332756	1.66298	3.67699	3.13929	2.76093	5.70743	5.30364	5.64652
A_55_P1999852	ENSMUSG00000002486	trichoplein, keratin filament binding [Source:MGI Symbol;Acc:MGI:1925082]	Tchp	ENSMUST00000094441,ENSMUST00000112199,ENSMUST00000124242	-1.95858	7.82215	-8.27247	0.000123695	0.00332756	1.66244	8.97497	8.92509	8.50427	6.62311	6.76477	7.1407
A_55_P1982578	ENSMUSG00000053470	lysine (K)-specific demethylase 3A [Source:MGI Symbol;Acc:MGI:98847]	Kdm3a	ENSMUST00000065509,ENSMUST00000101304,ENSMUST00000167220	-1.81202	10.0032	-8.26599	0.000124267	0.00333918	1.65749	10.8885	11.0073	10.8318	9.02664	9.42985	8.83502
A_55_P2076159	ENSMUSG00000023147	tryptophan rich basic protein [Source:MGI Symbol;Acc:MGI:2136882]	Wrb	ENSMUST00000023913	-1.61154	6.99222	-8.26423	0.000124423	0.00333964	1.65614	7.87997	7.9054	7.60861	6.30474	6.24892	6.00568
A_52_P198435	ENSMUSG00000071042	RAS, guanyl releasing protein 3 [Source:MGI Symbol;Acc:MGI:3028579]	Rasgrp3	ENSMUST00000095204,ENSMUST00000164192,ENSMUST00000167341	-4.68183	7.4091	-8.25832	0.000124947	0.0033491	1.65161	10.0134	10.2259	9.01076	5.40102	5.85081	3.95271
A_55_P2007871	ENSMUSG00000038042	protein tyrosine phosphatase domain containing 1 [Source:MGI Symbol;Acc:MGI:2145430]	Ptpdc1	ENSMUST00000166560	-1.45044	7.63017	-8.25708	0.000125059	0.0033491	1.65066	8.46839	8.2732	8.3246	6.80623	6.93017	6.97845
A_51_P463452	ENSMUSG00000018796	acyl-CoA synthetase long-chain family member 1 [Source:MGI Symbol;Acc:MGI:102797]	Acsl1	ENSMUST00000034046,ENSMUST00000110371,ENSMUST00000110372	3.09426	10.5388	8.25555	0.000125195	0.0033491	1.64949	8.66538	8.68339	9.62621	11.7276	11.8869	12.6433
A_51_P392705	ENSMUSG00000030094	xeroderma pigmentosum, complementation group C [Source:MGI Symbol;Acc:MGI:103557]	Xpc	ENSMUST00000032182	-1.92697	8.98495	-8.24994	0.000125697	0.00335879	1.64518	10.1741	10.1327	9.53845	7.9681	7.99691	8.09936
A_52_P283524	ENSMUSG00000059713	regulator of calcineurin 3 [Source:MGI Symbol;Acc:MGI:1858220]	Rcan3	ENSMUST00000030606	-1.98962	8.18904	-8.24786	0.000125883	0.00336002	1.64359	9.3923	9.366	8.79325	7.36678	7.21599	6.99991
A_55_P2097553	ENSMUSG00000050390	expressed sequence C77080 [Source:MGI Symbol;Acc:MGI:2140651]	C77080	ENSMUST00000052602,ENSMUST00000097873,ENSMUST00000106051	-2.87501	12.6122	-8.24429	0.000126204	0.00336483	1.64085	14.5099	14.2833	13.3559	10.8603	11.2743	11.3895
A_52_P646979	ENSMUSG00000022864	DNA segment, Chr 16, ERATO Doi 472, expressed [Source:MGI Symbol;Acc:MGI:1196400]	D16Ertd472e	ENSMUST00000114218,ENSMUST00000114219,ENSMUST00000114220	3.09072	7.88117	8.23594	0.000126959	0.00338121	1.63443	6.42345	5.65026	6.93372	9.79901	9.38664	9.09395
A_55_P1958840	ENSMUSG00000027111	integrin alpha 6 [Source:MGI Symbol;Acc:MGI:96605]	Itga6	ENSMUST00000139760	2.57978	12.2426	8.22862	0.000127624	0.00339514	1.62881	10.394	10.9423	11.5219	13.4571	13.7031	13.4375
A_55_P2052425	ENSMUSG00000022948	SET domain containing 4 [Source:MGI Symbol;Acc:MGI:2136890]	Setd4	ENSMUST00000023669,ENSMUST00000113951,ENSMUST00000123756,ENSMUST00000140619,ENSMUST00000152520	-1.52506	9.58815	-8.22545	0.000127914	0.00339601	1.62637	10.4298	10.1394	10.4828	8.81161	8.85727	8.80797
A_52_P421713	ENSMUSG00000044551	RIKEN cDNA 9930012K11 gene [Source:MGI Symbol;Acc:MGI:2145726]	9930012K11Rik	ENSMUST00000058240,ENSMUST00000140314,ENSMUST00000153871	-2.51059	4.74707	-8.22357	0.000128086	0.00339601	1.62493	6.38011	6.20462	5.42237	3.64961	3.6053	3.22042
A_55_P2039110	ENSMUSG00000064345	mitochondrially encoded NADH dehydrogenase 2 [Source:MGI Symbol;Acc:MGI:102500]	mt-Nd2	ENSMUST00000082396	2.18623	15.3231	8.2235	0.000128092	0.00339601	1.62487	14.1267	13.912	14.6512	16.5747	16.1253	16.5486
A_55_P2175579	ENSMUSG00000062936	olfactory receptor 1466 [Source:MGI Symbol;Acc:MGI:3031300]	Olfr1466	ENSMUST00000075868	1.95724	9.00077	8.2202	0.000128395	0.00339601	1.62234	7.89853	8.21263	7.95532	10.086	10.25	9.6022
A_55_P2023612	ENSMUSG00000018654	IKAROS family zinc finger 1 [Source:MGI Symbol;Acc:MGI:1342540]	Ikzf1	ENSMUST00000018798,ENSMUST00000065433,ENSMUST00000076700,ENSMUST00000078183,ENSMUST00000081221,ENSMUST00000095252,ENSMUST00000109673,ENSMUST00000109674,ENSMUST00000168214	2.81546	6.32606	8.21855	0.000128547	0.00339601	1.62106	4.72062	5.25994	4.77444	7.32636	7.47031	8.40468
A_30_P01026004	ENSMUSG00000075595	zinc finger protein 652 [Source:MGI Symbol;Acc:MGI:2442221]	Zfp652	ENSMUST00000107717	-1.40947	6.03374	-8.21715	0.000128676	0.00339601	1.61999	6.67189	6.81599	6.72755	5.26743	5.30364	5.41596
A_55_P2155504	ENSMUSG00000000409	lymphocyte protein tyrosine kinase [Source:MGI Symbol;Acc:MGI:96756]	Lck	ENSMUST00000067240,ENSMUST00000102596,ENSMUST00000167288	4.20844	7.75845	8.21389	0.000128977	0.00339601	1.61747	6.25988	6.22443	4.47837	10.0842	9.97488	9.52891
A_55_P2006604	ENSMUSG00000032712	RIKEN cDNA 2810474O19 gene [Source:MGI Symbol;Acc:MGI:1914496]	2810474O19Rik	ENSMUST00000046689,ENSMUST00000100765	2.18657	7.53454	8.21347	0.000129015	0.00339601	1.61715	6.73961	6.4501	6.13407	8.80607	8.84459	8.23282
A_55_P2054744	ENSMUSG00000032261	SH3 domain binding glutamic acid-rich protein like 2 [Source:MGI Symbol;Acc:MGI:1915350]	Sh3bgrl2	ENSMUST00000034795,ENSMUST00000085286,ENSMUST00000113215	2.15529	9.17862	8.21248	0.000129107	0.00339601	1.61639	8.55203	7.97116	7.77974	10.0468	10.2906	10.4313
A_52_P675617	ENSMUSG00000038836	ATP/GTP binding protein-like 3 [Source:MGI Symbol;Acc:MGI:1923473]	Agbl3	ENSMUST00000115009,ENSMUST00000115012,ENSMUST00000115014	-2.56069	6.2242	-8.21166	0.000129182	0.00339601	1.61576	7.70011	7.86129	6.95225	4.59342	5.20633	5.03182
A_51_P504672	ENSMUSG00000001419	myocyte enhancer factor 2D [Source:MGI Symbol;Acc:MGI:99533]	Mef2d	ENSMUST00000001455,ENSMUST00000107558,ENSMUST00000107559	-1.45458	6.88933	-8.21131	0.000129215	0.00339601	1.61549	7.71515	7.57253	7.56218	6.26139	6.03546	6.18928
A_55_P2106175	ENSMUSG00000037580	GTP cyclohydrolase 1 [Source:MGI Symbol;Acc:MGI:95675]	Gch1	ENSMUST00000089959	2.36657	13.4958	8.2067	0.000129643	0.00340074	1.61193	12.2557	11.8467	12.8351	14.7254	14.5164	14.7954
A_55_P2100700	ENSMUSG00000047824	pygopus 2 [Source:MGI Symbol;Acc:MGI:1916161]	Pygo2	ENSMUST00000060061,ENSMUST00000107413	-1.40696	12.2008	-8.2046	0.000129837	0.00340074	1.61032	12.8489	12.9155	12.9485	11.4032	11.4998	11.589
A_51_P170641	ENSMUSG00000021222	DDB1 and CUL4 associated factor 4 [Source:MGI Symbol;Acc:MGI:1921078]	Dcaf4	ENSMUST00000021645	-1.59289	7.70242	-8.20223	0.000130058	0.00340074	1.60849	8.49286	8.57528	8.42845	6.74379	6.82671	7.14743
A_55_P2013296	ENSMUSG00000028944	protein kinase, AMP-activated, gamma 2 non-catalytic subunit [Source:MGI Symbol;Acc:MGI:1336153]	Prkag2	ENSMUST00000030784,ENSMUST00000076306,ENSMUST00000114975	-2.18543	9.18558	-8.20199	0.00013008	0.00340074	1.6083	10.2989	10.5059	10.0301	8.18583	8.42891	7.66386
A_55_P2098335	ENSMUSG00000033352	mitogen-activated protein kinase kinase 4 [Source:MGI Symbol;Acc:MGI:1346869]	Map2k4	ENSMUST00000046963	1.53278	9.35321	8.19983	0.000130282	0.00340074	1.60664	8.48632	8.6069	8.66723	10.2809	9.94077	10.1372
A_66_P116373	ENSMUSG00000060260	PWWP domain containing 2B [Source:MGI Symbol;Acc:MGI:2142008]	Pwwp2b	ENSMUST00000093993,ENSMUST00000172136	-1.94248	11.2081	-8.19947	0.000130316	0.00340074	1.60636	12.4524	12.2562	11.8295	10.1542	10.0988	10.4576
A_30_P01033628	ENSMUSG00000041936	agrin [Source:MGI Symbol;Acc:MGI:87961]	Agrn	ENSMUST00000094380	2.05232	3.52773	8.19711	0.000130536	0.00340074	1.60454	2.55588	2.23302	2.71583	4.20539	4.59222	4.86407
A_66_P119680	ENSMUSG00000004667	polymerase (RNA) II (DNA directed) polypeptide E [Source:MGI Symbol;Acc:MGI:1913670]	Polr2e	ENSMUST00000004786,ENSMUST00000131743,ENSMUST00000143438,ENSMUST00000147507	-1.41893	12.6198	-8.19659	0.000130585	0.00340074	1.60414	13.44	13.3195	13.2283	11.9637	11.9054	11.8619
A_55_P2032498	ENSMUSG00000039043	RIKEN cDNA 2610034B18 gene [Source:MGI Symbol;Acc:MGI:1917670]	2610034B18Rik	ENSMUST00000048731	-1.78685	7.47822	-8.19566	0.000130672	0.00340074	1.60342	8.09926	8.624	8.39168	6.47901	6.77982	6.49557
A_66_P137654	ENSMUSG00000019822	sphingomyelin phosphodiesterase 2, neutral [Source:MGI Symbol;Acc:MGI:1278330]	Smpd2	ENSMUST00000019965,ENSMUST00000126833,ENSMUST00000132170,ENSMUST00000141542,ENSMUST00000143470,ENSMUST00000147367,ENSMUST00000155411	-1.6611	7.98248	-8.19134	0.000131078	0.00340761	1.60008	8.87244	8.82105	8.74562	6.962	7.05715	7.43665
A_66_P116173	ENSMUSG00000049093	interleukin 23 receptor [Source:MGI Symbol;Acc:MGI:2181693]	Il23r	ENSMUST00000095830,ENSMUST00000118364	2.26757	3.21687	8.1897	0.000131232	0.00340791	1.59882	1.84423	2.54291	1.86213	4.1698	4.20961	4.67256
A_51_P489996	ENSMUSG00000026131	dystonin [Source:MGI Symbol;Acc:MGI:104627]	Dst	ENSMUST00000027309,ENSMUST00000088270	3.42923	6.88458	8.18552	0.000131627	0.00341446	1.59559	5.20594	4.8533	5.45067	8.21039	8.08296	9.50425
A_55_P2113356	ENSMUSG00000029022	migration and invasion inhibitory protein [Source:MGI Symbol;Acc:MGI:106506]	Miip	ENSMUST00000030886,ENSMUST00000105717,ENSMUST00000119975,ENSMUST00000156374,ENSMUST00000172710,ENSMUST00000173034	-1.49611	7.66913	-8.18163	0.000131995	0.00342031	1.59258	8.47213	8.37501	8.40443	6.73813	7.06612	6.95899
A_55_P1989981	ENSMUSG00000026796	family with sequence similarity 129, member B [Source:MGI Symbol;Acc:MGI:2442910]	Fam129b	ENSMUST00000028135	-1.91431	15.0247	-8.17757	0.00013238	0.00342381	1.58944	16.2888	16.0414	15.6153	13.9329	14.0823	14.1874
A_66_P140103	ENSMUSG00000027009	integrin alpha 4 [Source:MGI Symbol;Acc:MGI:96603]	Itga4	ENSMUST00000028395,ENSMUST00000099972	2.17193	6.93687	8.1772	0.000132416	0.00342381	1.58916	5.79993	6.22443	5.52835	7.73113	8.02488	8.31249
A_55_P2018532	ENSMUSG00000003348	MOB kinase activator 3A [Source:MGI Symbol;Acc:MGI:3050117]	Mob3a	ENSMUST00000003438	-1.44716	7.72489	-8.17259	0.000132855	0.00342848	1.58559	8.48201	8.43493	8.42845	6.89388	6.95015	7.1599
A_52_P527500	ENSMUSG00000020228	helicase (DNA) B [Source:MGI Symbol;Acc:MGI:2152895]	Helb	ENSMUST00000020449	-1.72933	9.28388	-8.1723	0.000132882	0.00342848	1.58537	10.1131	10.3382	9.99434	8.57157	8.53455	8.15154
A_30_P01028825	ENSMUSG00000090086	expressed sequence AI480526 [Source:MGI Symbol;Acc:MGI:2140910]	AI480526	ENSMUST00000159072,ENSMUST00000159637,ENSMUST00000160099,ENSMUST00000160227,ENSMUST00000160255,ENSMUST00000160321	2.31463	5.78623	8.16713	0.000133378	0.00343455	1.58136	4.54171	4.99273	4.35232	7.35264	6.88206	6.59593
A_51_P420547	ENSMUSG00000023959	chloride intracellular channel 5 [Source:MGI Symbol;Acc:MGI:1917912]	Clic5	ENSMUST00000024755,ENSMUST00000170001	4.43276	6.38516	8.16685	0.000133404	0.00343455	1.58115	4.46369	5.02173	3.02093	9.13186	8.32801	8.34475
A_55_P2053838	ENSMUSG00000019850	tumor necrosis factor, alpha-induced protein 3 [Source:MGI Symbol;Acc:MGI:1196377]	Tnfaip3	ENSMUST00000019997,ENSMUST00000105527,ENSMUST00000154590	3.57652	12.7977	8.15656	0.000134397	0.00345288	1.57317	10.4084	10.6369	11.983	14.5687	14.8484	14.3408
A_55_P2244112	ENSMUSG00000013076	angiomotin-like 1 [Source:MGI Symbol;Acc:MGI:1922973]	Amotl1	ENSMUST00000013220,ENSMUST00000160770,ENSMUST00000169372	2.11608	4.01137	8.15648	0.000134404	0.00345288	1.57311	2.9931	3.34071	2.52619	5.04839	5.23719	4.92266
A_55_P1968789	ENSMUSG00000031453	RAS p21 protein activator 3 [Source:MGI Symbol;Acc:MGI:1197013]	Rasa3	ENSMUST00000117551,ENSMUST00000137822	-2.06165	13.2214	-8.14718	0.000135307	0.00347236	1.5659	14.5123	14.4038	13.8404	12.3406	12.2872	11.9438
A_52_P358093	ENSMUSG00000048232	F-box protein 10 [Source:MGI Symbol;Acc:MGI:2686937]	Fbxo10	ENSMUST00000052236,ENSMUST00000140008	-2.32069	7.26703	-8.14258	0.000135758	0.00348019	1.56232	8.78133	8.65386	7.84695	6.0642	6.14959	6.10627
A_55_P2099700	ENSMUSG00000003546	kinesin light chain 4 [Source:MGI Symbol;Acc:MGI:1922014]	Klc4	ENSMUST00000003641	-2.54922	12.6419	-8.13763	0.000136243	0.0034889	1.55848	14.3158	14.1681	13.2656	11.2315	11.482	11.3883
A_55_P2065726	ENSMUSG00000071669	sorting nexin 29 [Source:MGI Symbol;Acc:MGI:1921728]	Snx29	ENSMUST00000122168,ENSMUST00000134941	-3.32518	6.83911	-8.13026	0.00013697	0.003503	1.55275	8.15983	8.90924	8.43601	4.48213	5.11875	5.92866
A_55_P1983468	ENSMUSG00000026031	CASP8 and FADD-like apoptosis regulator [Source:MGI Symbol;Acc:MGI:1336166]	Cflar	ENSMUST00000114309	3.93799	10.8469	8.12909	0.000137086	0.003503	1.55184	8.36366	8.24931	10.0208	12.7777	12.9186	12.7515
A_30_P01023003	ENSMUSG00000032826	ankyrin 2, brain [Source:MGI Symbol;Acc:MGI:88025]	Ank2	ENSMUST00000090335,ENSMUST00000171354	2.13092	4.10515	8.1276	0.000137233	0.00350303	1.55068	3.02999	3.01456	3.07452	4.96455	4.86604	5.68124
A_51_P462047	ENSMUSG00000063800	PRP38 pre-mRNA processing factor 38 (yeast) domain containing A [Source:MGI Symbol;Acc:MGI:1916962]	Prpf38a	ENSMUST00000079213,ENSMUST00000125106,ENSMUST00000132951	1.80985	10.9751	8.12471	0.00013752	0.00350451	1.54843	10.1306	10.3376	9.74221	11.7614	11.8633	12.0153
A_51_P244531	ENSMUSG00000075585	RIKEN cDNA 6330403L08 gene [Source:MGI Symbol;Acc:MGI:1917994]	6330403L08Rik	ENSMUST00000100518	-2.20988	8.65251	-8.12407	0.000137584	0.00350451	1.54793	10.0228	9.77067	9.47888	7.8482	7.68385	7.11064
A_51_P439584	ENSMUSG00000034226	ras homolog gene family, member V [Source:MGI Symbol;Acc:MGI:2444227]	Rhov	ENSMUST00000037360	-4.19525	7.08201	-8.12192	0.000137797	0.00350521	1.54626	9.90245	9.39676	8.23971	5.66541	4.37935	4.9084
A_51_P277795	ENSMUSG00000032712	RIKEN cDNA 2810474O19 gene [Source:MGI Symbol;Acc:MGI:1914496]	2810474O19Rik	ENSMUST00000046689	1.71239	11.7728	8.12085	0.000137904	0.00350521	1.54543	11.0112	10.8362	10.9024	12.8306	12.7398	12.3166
A_30_P01026510	ENSMUSG00000087380	RIKEN cDNA 2210408F21 gene [Source:MGI Symbol;Acc:MGI:1920902]	2210408F21Rik	ENSMUST00000123149,ENSMUST00000133510,ENSMUST00000136571,ENSMUST00000144612,ENSMUST00000151800,ENSMUST00000153057,ENSMUST00000155345	-1.85375	8.83095	-8.11374	0.000138615	0.00351955	1.53989	10.0513	9.69695	9.52519	7.81348	7.74478	8.15397
A_55_P2089238	ENSMUSG00000028878	family with sequence similarity 76, member A [Source:MGI Symbol;Acc:MGI:2385211]	Fam76a	ENSMUST00000030696,ENSMUST00000097856	-1.57395	10.3783	-8.11099	0.000138891	0.00351989	1.53775	11.1381	11.2304	11.1273	9.3476	9.76628	9.66009
A_52_P282762	ENSMUSG00000032508	myeloid differentiation primary response gene 88 [Source:MGI Symbol;Acc:MGI:108005]	Myd88	ENSMUST00000035092,ENSMUST00000150837,ENSMUST00000167535	2.26545	12.9842	8.10911	0.00013908	0.00351989	1.53628	11.5026	11.707	12.345	14.0391	13.942	14.3699
A_55_P2136501	ENSMUSG00000035621	midnolin [Source:MGI Symbol;Acc:MGI:1890222]	Midn	ENSMUST00000042057,ENSMUST00000099492	-1.85186	11.1307	-8.109	0.000139091	0.00351989	1.5362	12.0692	12.155	11.9457	10.4013	10.3889	9.82412
A_55_P1968395	ENSMUSG00000045867	CASP2 and RIPK1 domain containing adaptor with death domain [Source:MGI Symbol;Acc:MGI:1336168]	Cradd	ENSMUST00000053594,ENSMUST00000099332,ENSMUST00000099334	-1.48206	5.45061	-8.10602	0.000139391	0.00351989	1.53387	6.20031	6.31818	6.05642	4.59342	4.82331	4.712
A_55_P2064043	ENSMUSG00000005087	CD44 antigen [Source:MGI Symbol;Acc:MGI:88338]	Cd44	ENSMUST00000005218,ENSMUST00000111194,ENSMUST00000111196,ENSMUST00000111197,ENSMUST00000111199,ENSMUST00000111200	1.73421	13.2478	8.10515	0.000139479	0.00351989	1.53319	12.2251	12.4875	12.4295	14.3965	14.0784	13.8698
A_55_P2077681	ENSMUSG00000006542	protein kinase, AMP-activated, gamma 3 non-catatlytic subunit [Source:MGI Symbol;Acc:MGI:1891343]	Prkag3	ENSMUST00000081636,ENSMUST00000113672,ENSMUST00000160732	2.58163	6.54179	8.10485	0.000139509	0.00351989	1.53296	5.07846	4.92835	5.74611	7.39414	7.9054	8.19826
A_51_P494446	ENSMUSG00000044700	transmembrane protein 201 [Source:MGI Symbol;Acc:MGI:1196277]	Tmem201	ENSMUST00000054459,ENSMUST00000105687	3.24205	5.119	8.09961	0.00014004	0.00352957	1.52887	4.34008	3.01456	3.13929	6.38599	6.99348	6.84062
A_55_P2106820	ENSMUSG00000081769	predicted gene 12216 [Source:MGI Symbol;Acc:MGI:3650088]	Gm12216	ENSMUST00000120776	3.13941	4.76535	8.09578	0.000140429	0.00353374	1.52588	3.86529	3.13929	2.58237	6.2329	5.97756	6.79471
A_52_P261496	ENSMUSG00000027361	GA repeat binding protein, beta 1 [Source:MGI Symbol;Acc:MGI:95611]	Gabpb1	ENSMUST00000039978,ENSMUST00000089741,ENSMUST00000089745,ENSMUST00000103226,ENSMUST00000103227,ENSMUST00000110424,ENSMUST00000110425,ENSMUST00000130263	1.48013	6.21048	8.09332	0.00014068	0.00353374	1.52396	5.43675	5.51201	5.46249	6.77179	7.11106	6.96881
A_55_P2003753	ENSMUSG00000045349	SH2 domain containing 5 [Source:MGI Symbol;Acc:MGI:2446215]	Sh2d5	ENSMUST00000105823,ENSMUST00000105824	2.25601	4.44665	8.09281	0.000140731	0.00353374	1.52357	3.18047	3.85848	2.917	5.63728	5.48939	5.59731
A_66_P137134	ENSMUSG00000030652	demethyl-Q 7 [Source:MGI Symbol;Acc:MGI:107207]	Coq7	ENSMUST00000098090	1.62499	8.65659	8.09219	0.000140795	0.00353374	1.52308	7.72433	7.89998	7.90799	9.69403	9.47742	9.2358
A_51_P244969	ENSMUSG00000001054	required for meiotic nuclear division 5 homolog B (S. cerevisiae) [Source:MGI Symbol;Acc:MGI:1913339]	Rmnd5b	ENSMUST00000001081,ENSMUST00000136020,ENSMUST00000147009	-1.62051	9.20503	-8.0905	0.000140968	0.00353437	1.52176	10.0988	9.99313	9.95391	8.23114	8.28518	8.66801
A_55_P2004867	ENSMUSG00000062345	serine (or cysteine) peptidase inhibitor, clade B, member 2 [Source:MGI Symbol;Acc:MGI:97609]	Serpinb2	ENSMUST00000009356,ENSMUST00000064916	5.25341	7.79421	8.08801	0.000141222	0.00353705	1.51981	5.09958	6.40484	3.9981	10.9305	10.6543	9.67799
A_55_P1960291	ENSMUSG00000034917	tight junction protein 3 [Source:MGI Symbol;Acc:MGI:1351650]	Tjp3	ENSMUST00000045744,ENSMUST00000092280	-2.18955	8.69873	-8.08279	0.000141758	0.00354405	1.51574	9.92308	10.1573	9.30013	7.70399	7.42234	7.68554
A_52_P529650	ENSMUSG00000032259	dopamine receptor D2 [Source:MGI Symbol;Acc:MGI:94924]	Drd2	ENSMUST00000075764,ENSMUST00000114494	1.89812	3.35339	8.08241	0.000141797	0.00354405	1.51544	2.06936	2.77715	2.36647	4.23744	4.40284	4.26708
A_51_P312846	ENSMUSG00000001366	f-box protein 9 [Source:MGI Symbol;Acc:MGI:1918788]	Fbxo9	ENSMUST00000001402,ENSMUST00000085311	-1.38169	10.1751	-8.07745	0.000142309	0.00355126	1.51156	10.9527	10.7643	10.8808	9.52241	9.48459	9.44583
A_51_P519555	ENSMUSG00000000884	guanine nucleotide binding protein (G protein), beta polypeptide 1-like [Source:MGI Symbol;Acc:MGI:1338057]	Gnb1l	ENSMUST00000000904,ENSMUST00000090086,ENSMUST00000100091,ENSMUST00000115600,ENSMUST00000115601,ENSMUST00000167778	-1.37494	8.77096	-8.07674	0.000142382	0.00355126	1.511	9.47855	9.40206	9.49468	8.07078	8.00861	8.17109
A_55_P1994042	ENSMUSG00000027514	Z-DNA binding protein 1 [Source:MGI Symbol;Acc:MGI:1927449]	Zbp1	ENSMUST00000109116	2.30302	12.7221	8.07099	0.000142978	0.00356241	1.5065	11.6714	12.0164	11.0239	13.9464	13.7969	13.8774
A_30_P01021750	ENSMUSG00000053774	UBX domain protein 7 [Source:MGI Symbol;Acc:MGI:2146388]	Ubxn7	ENSMUST00000115151	-1.69497	4.21998	-8.06468	0.000143635	0.00356797	1.50156	5.13605	5.17796	4.88836	3.38469	3.6053	3.12748
A_52_P298088	ENSMUSG00000031312	integrin beta 1 binding protein 2 [Source:MGI Symbol;Acc:MGI:1353420]	Itgb1bp2	ENSMUST00000033674	1.8486	3.02305	8.06465	0.000143638	0.00356797	1.50154	1.98812	2.23302	2.0751	4.13996	3.57104	4.13104
A_55_P1968743	ENSMUSG00000028163	nuclear factor of kappa light polypeptide gene enhancer in B cells 1, p105 [Source:MGI Symbol;Acc:MGI:97312]	Nfkb1	ENSMUST00000029812,ENSMUST00000106275,ENSMUST00000106276,ENSMUST00000129428,ENSMUST00000132668,ENSMUST00000150007,ENSMUST00000150025,ENSMUST00000164430	2.34628	11.1977	8.06456	0.000143648	0.00356797	1.50147	9.61433	9.91135	10.5481	12.2549	12.2361	12.6217
A_55_P2095573	ENSMUSG00000074876	spermatogenesis associated 5-like 1 [Source:MGI Symbol;Acc:MGI:3036261]	Spata5l1	ENSMUST00000149090,ENSMUST00000152813	1.68368	5.731	8.055	0.00014465	0.00358915	1.49397	4.57242	5.04232	5.05274	6.49877	6.6087	6.61106
A_51_P283649	ENSMUSG00000000148	BRCA1-associated ATM activator 1 [Source:MGI Symbol;Acc:MGI:1891679]	Baat1	ENSMUST00000041588,ENSMUST00000064662,ENSMUST00000100505,ENSMUST00000110806,ENSMUST00000110807,ENSMUST00000165789	-1.47909	8.61248	-8.05319	0.000144841	0.00359017	1.49255	9.49863	9.39106	9.1664	7.84155	7.83985	7.93742
A_66_P140238	ENSMUSG00000042385	granzyme K [Source:MGI Symbol;Acc:MGI:1298232]	Gzmk	ENSMUST00000038212,ENSMUST00000140324	2.01851	7.36697	8.05065	0.000145109	0.00359229	1.49056	6.40586	6.32755	6.33972	8.09155	8.84772	8.18939
A_55_P2090394	ENSMUSG00000083462	predicted gene 12501 [Source:MGI Symbol;Acc:MGI:3649307]	Gm12501	ENSMUST00000119163	-2.09684	10.2757	-8.04954	0.000145226	0.00359229	1.48969	11.5925	11.5205	10.8594	9.43	9.15054	9.10138
A_52_P174661	ENSMUSG00000029536	glutamyl-tRNA(Gln) amidotransferase, subunit C homolog (bacterial) [Source:MGI Symbol;Acc:MGI:1923776]	Gatc	ENSMUST00000139167	-1.64395	6.63585	-8.0435	0.000145867	0.00360441	1.48494	7.39834	7.6217	7.35343	6.04116	5.59612	5.80432
A_55_P2021285	ENSMUSG00000065979	calcineurin-like phosphoesterase domain containing 1 [Source:MGI Symbol;Acc:MGI:2443300]	Cpped1	ENSMUST00000096272,ENSMUST00000121750	-1.54909	10.9402	-8.03972	0.000146269	0.00360446	1.48198	11.9083	11.6898	11.5459	10.129	10.3012	10.0667
A_51_P422625	ENSMUSG00000043157	ADP-ribosylation factor-like 11 [Source:MGI Symbol;Acc:MGI:2444054]	Arl11	ENSMUST00000055159	-2.04072	9.69722	-8.03955	0.000146288	0.00360446	1.48184	10.8633	10.8509	10.4385	8.76915	8.96767	8.29376
A_51_P458584	ENSMUSG00000060701	formyl peptide receptor, related sequence 3 [Source:MGI Symbol;Acc:MGI:1278318]	Fpr-rs3	ENSMUST00000071189	2.3575	4.73989	8.03925	0.00014632	0.00360446	1.4816	4.0156	3.4614	3.20643	5.61155	5.87363	6.27076
A_55_P1959064	ENSMUSG00000029605	2'-5' oligoadenylate synthetase 1B [Source:MGI Symbol;Acc:MGI:97430]	Oas1b	ENSMUST00000086377,ENSMUST00000111852	2.13277	10.2631	8.0376	0.000146496	0.00360508	1.48031	9.07015	9.41952	9.10056	11.0481	11.1384	11.802
A_55_P2018919	ENSMUSG00000030741	spinster homolog 1 (Drosophila) [Source:MGI Symbol;Acc:MGI:1920908]	Spns1	ENSMUST00000032994,ENSMUST00000119754,ENSMUST00000119846,ENSMUST00000126810,ENSMUST00000138141	-1.38282	13.7971	-8.03571	0.000146697	0.00360635	1.47882	14.5239	14.5639	14.3776	13.1069	13.0544	13.1557
A_51_P191469	ENSMUSG00000047098	ring finger protein 31 [Source:MGI Symbol;Acc:MGI:1934704]	Rnf31	ENSMUST00000019443,ENSMUST00000100545,ENSMUST00000140178,ENSMUST00000170175	1.80605	12.5961	8.02795	0.00014753	0.00362107	1.47272	11.6113	11.75	11.7179	13.3361	13.2853	13.8759
A_55_P1963002	ENSMUSG00000026458	protein tyrosine phosphatase, receptor type, f polypeptide (PTPRF), interacting protein (liprin), alpha 4 [Source:MGI Symbol;Acc:MGI:1915757]	Ppfia4	ENSMUST00000027729,ENSMUST00000168515	-1.721	8.8133	-8.02732	0.000147598	0.00362107	1.47222	9.63218	9.64428	9.74494	8.12966	8.11526	7.61348
A_51_P301930	ENSMUSG00000039883	leucine rich repeat containing 17 [Source:MGI Symbol;Acc:MGI:1921761]	Lrrc17	ENSMUST00000035651	-2.11515	2.71928	-8.01614	0.000148808	0.00364702	1.46342	4.18264	3.75486	3.39306	1.41265	1.8068	1.76567
A_55_P1957249	ENSMUSG00000024620	platelet derived growth factor receptor, beta polypeptide [Source:MGI Symbol;Acc:MGI:97531]	Pdgfrb	ENSMUST00000025522,ENSMUST00000115274	3.95967	4.80572	8.01341	0.000149106	0.0036505	1.46126	3.90285	2.43594	2.13885	7.08292	6.35759	6.91615
A_51_P331059	ENSMUSG00000009628	testis expressed gene 15 [Source:MGI Symbol;Acc:MGI:1934816]	Tex15	ENSMUST00000009772,ENSMUST00000124501	2.43866	4.29042	8.01204	0.000149255	0.0036505	1.46019	3.63785	2.71444	2.86099	5.77063	5.50472	5.25391
A_55_P2139341	ENSMUSG00000069727	predicted gene 5595 [Source:MGI Symbol;Acc:MGI:3648690]	Gm5595	ENSMUST00000107992	2.27881	13.5291	8.00905	0.000149582	0.00365478	1.45783	11.8258	12.5501	12.7932	14.5972	14.6894	14.7189
A_51_P497402	ENSMUSG00000059323	tonsoku-like, DNA repair protein [Source:MGI Symbol;Acc:MGI:1919999]	Tonsl	ENSMUST00000079806,ENSMUST00000163990,ENSMUST00000165163,ENSMUST00000168185	-1.71073	8.40893	-8.00481	0.000150046	0.00365983	1.45449	8.97803	9.43294	9.38189	7.51335	7.4139	7.73344
A_55_P2017183	ENSMUSG00000033703	fucokinase [Source:MGI Symbol;Acc:MGI:1916071]	Fuk	ENSMUST00000041382,ENSMUST00000066419,ENSMUST00000093136	-1.46252	9.69401	-8.00437	0.000150095	0.00365983	1.45414	10.5182	10.5318	10.2258	8.98137	8.947	8.95986
A_55_P2150786	ENSMUSG00000041241	mitochondrial ubiquitin ligase activator of NFKB 1 [Source:MGI Symbol;Acc:MGI:1915600]	Mul1	ENSMUST00000044058,ENSMUST00000105813,ENSMUST00000105814	1.79384	11.8648	7.99997	0.000150579	0.00366791	1.45067	11.0939	10.9544	10.8553	12.8586	13.0123	12.4142
A_55_P2103412	ENSMUSG00000041717	golgi transport 1 homolog A (S. cerevisiae) [Source:MGI Symbol;Acc:MGI:1915588]	Golt1a	ENSMUST00000094557	2.73816	8.48961	7.99811	0.000150784	0.00366918	1.4492	7.24148	7.70744	6.41265	9.84469	9.85983	9.87152
A_55_P2029046	ENSMUSG00000037946	FYVE, RhoGEF and PH domain containing 3 [Source:MGI Symbol;Acc:MGI:1353657]	Fgd3	ENSMUST00000048716,ENSMUST00000110087	-1.96723	9.80216	-7.99528	0.000151097	0.00367308	1.44696	10.6344	10.7102	11.0127	8.73184	8.52408	9.1997
A_51_P316553	ENSMUSG00000062960	kinase insert domain protein receptor [Source:MGI Symbol;Acc:MGI:96683]	Kdr	ENSMUST00000113516	3.12546	9.38059	7.99074	0.0001516	0.00368105	1.44338	8.39134	8.06562	6.99662	11.1425	11.0411	10.6463
A_51_P379976	ENSMUSG00000047446	ADP-ribosylation factor-like 4A [Source:MGI Symbol;Acc:MGI:99437]	Arl4a	ENSMUST00000101472,ENSMUST00000146905	1.9194	10.4449	7.98955	0.000151733	0.00368105	1.44244	9.70914	9.20814	9.53845	11.6942	11.1236	11.3962
A_51_P293753	ENSMUSG00000038545	cullin 7 [Source:MGI Symbol;Acc:MGI:1913765]	Cul7	ENSMUST00000043464,ENSMUST00000125949,ENSMUST00000133393,ENSMUST00000145567	-1.55968	9.99318	-7.98712	0.000152003	0.00368389	1.44051	10.6344	11.0384	10.6462	9.21372	9.21275	9.21355
A_55_P2022805	ENSMUSG00000035629	RIKEN cDNA 1700021K19 gene [Source:MGI Symbol;Acc:MGI:1915160]	1700021K19Rik	ENSMUST00000040986,ENSMUST00000089684,ENSMUST00000115105,ENSMUST00000140229	-1.52132	12.2072	-7.98316	0.000152445	0.00369087	1.43738	13.0208	13.0074	12.8756	11.5592	11.2222	11.5583
A_52_P434052	ENSMUSG00000021147	WD repeat domain 37 [Source:MGI Symbol;Acc:MGI:1920393]	Wdr37	ENSMUST00000021572,ENSMUST00000054251	1.85086	10.3163	7.98016	0.00015278	0.00369525	1.43501	9.42713	9.28538	9.46015	11.422	11.4592	10.844
A_55_P2170034	ENSMUSG00000026482	ral guanine nucleotide dissociation stimulator,-like 1 [Source:MGI Symbol;Acc:MGI:107484]	Rgl1	ENSMUST00000027760,ENSMUST00000111859	2.01492	10.6563	7.97722	0.00015311	0.0036995	1.43269	9.50835	9.55233	9.88597	11.9743	11.7543	11.2628
A_51_P175699	ENSMUSG00000004748	mitochondrial fission process 1 [Source:MGI Symbol;Acc:MGI:1916686]	Mtfp1	ENSMUST00000004868	-1.77881	7.57304	-7.97401	0.000153472	0.00370431	1.43014	8.44498	8.17758	8.76478	6.80623	6.72564	6.51905
A_55_P2172036	ENSMUSG00000054517	tripartite motif-containing 65 [Source:MGI Symbol;Acc:MGI:2442815]	Trim65	ENSMUST00000067632,ENSMUST00000154061	-2.77225	4.9508	-7.97234	0.00015366	0.00370431	1.42882	6.47399	6.80416	5.73261	3.84246	3.72408	3.12748
A_55_P2081616	ENSMUSG00000039994	timeless homolog (Drosophila) [Source:MGI Symbol;Acc:MGI:1321393]	Timeless	ENSMUST00000055539,ENSMUST00000105240,ENSMUST00000105242,ENSMUST00000105244,ENSMUST00000105245,ENSMUST00000105246,ENSMUST00000145710	1.58847	10.0472	7.97134	0.000153773	0.00370431	1.42803	9.27327	9.31934	9.1664	11.0852	10.6212	10.818
A_51_P108901	ENSMUSG00000024732	coiled-coil domain containing 86 [Source:MGI Symbol;Acc:MGI:1277220]	Ccdc86	ENSMUST00000025639,ENSMUST00000133836	1.7092	13.6017	7.96437	0.000154562	0.00371665	1.42251	12.6988	12.6628	12.8798	14.368	14.2335	14.7675
A_55_P2040996	ENSMUSG00000025959	Kruppel-like factor 7 (ubiquitous) [Source:MGI Symbol;Acc:MGI:1935151]	Klf7	ENSMUST00000055001,ENSMUST00000114086	2.27818	11.3811	7.96408	0.000154596	0.00371665	1.42227	10.0501	9.86225	10.8136	12.5928	12.5435	12.4242
A_51_P430973	ENSMUSG00000037348	progestin and adipoQ receptor family member VII [Source:MGI Symbol;Acc:MGI:1919154]	Paqr7	ENSMUST00000081525,ENSMUST00000095074	-2.80878	10.848	-7.95858	0.000155221	0.00372795	1.41792	12.5781	12.606	11.573	9.16257	9.33961	9.82863
A_51_P184849	ENSMUSG00000026409	6-phosphofructo-2-kinase/fructose-2,6-biphosphatase 2 [Source:MGI Symbol;Acc:MGI:107815]	Pfkfb2	ENSMUST00000066863,ENSMUST00000171479	-2.36014	5.15072	-7.95569	0.000155552	0.00372886	1.41562	6.51731	6.70338	5.77169	4.03363	4.15091	3.72741
A_55_P2165655	ENSMUSG00000018750	zinc finger and BTB domain containing 4 [Source:MGI Symbol;Acc:MGI:1922830]	Zbtb4	ENSMUST00000108639,ENSMUST00000108642	-1.683	10.504	-7.95518	0.00015561	0.00372886	1.41522	11.4351	11.247	11.3542	9.80312	9.83859	9.34568
A_55_P2181222	ENSMUSG00000066677	pyrin domain containing 3 [Source:MGI Symbol;Acc:MGI:2442822]	Pydc3	ENSMUST00000085876	4.75777	10.9406	7.95417	0.000155726	0.00372886	1.41442	8.83109	9.65932	7.19468	13.3459	13.2354	13.3771
A_66_P125327	ENSMUSG00000002068	cyclin E1 [Source:MGI Symbol;Acc:MGI:88316]	Ccne1	ENSMUST00000108023	2.578	6.51547	7.9488	0.000156343	0.00373641	1.41015	5.09958	5.84027	4.73957	7.81348	8.04058	7.55936
A_52_P66371	ENSMUSG00000032109	NLR family member X1 [Source:MGI Symbol;Acc:MGI:2429611]	Nlrx1	ENSMUST00000034621,ENSMUST00000168499,ENSMUST00000169651	-1.52294	8.59025	-7.9454	0.000156734	0.00373641	1.40745	9.14099	9.53499	9.37919	7.75817	7.80847	7.91971
A_55_P2174541	ENSMUSG00000049502	deltex 3-like (Drosophila) [Source:MGI Symbol;Acc:MGI:2656973]	Dtx3l	ENSMUST00000081933,ENSMUST00000114885	2.4986	8.23281	7.94355	0.000156948	0.00373641	1.40598	6.55953	7.05737	7.33362	9.35384	9.1257	9.96678
A_55_P2048096	ENSMUSG00000030380	myeloid zinc finger 1 [Source:MGI Symbol;Acc:MGI:107457]	Mzf1	ENSMUST00000069289	-2.08704	5.78135	-7.9431	0.000157	0.00373641	1.40562	7.20117	6.872	6.40143	4.96455	4.64046	4.60846
A_51_P371091	ENSMUSG00000040723	RCSD domain containing 1 [Source:MGI Symbol;Acc:MGI:2676394]	Rcsd1	ENSMUST00000040357,ENSMUST00000097474	1.64654	12.2693	7.94287	0.000157027	0.00373641	1.40544	11.1877	11.6709	11.4795	12.992	13.0472	13.2386
A_51_P418908	ENSMUSG00000037331	La ribonucleoprotein domain family, member 1 [Source:MGI Symbol;Acc:MGI:1890165]	Larp1	ENSMUST00000071487	2.35611	10.8672	7.94261	0.000157057	0.00373641	1.40523	9.36215	9.52676	10.1786	11.9477	11.7821	12.406
A_55_P2036171	ENSMUSG00000021768	dual specificity phosphatase 13 [Source:MGI Symbol;Acc:MGI:1351599]	Dusp13	ENSMUST00000075040,ENSMUST00000119866,ENSMUST00000120956,ENSMUST00000120984,ENSMUST00000127851	-1.67967	5.16169	-7.94195	0.000157132	0.00373641	1.40472	6.17797	6.0805	5.74611	4.421	4.43249	4.11205
A_55_P1973402	ENSMUSG00000018651	transcriptional adaptor 2A [Source:MGI Symbol;Acc:MGI:2144471]	Tada2a	ENSMUST00000018795,ENSMUST00000108100	-1.81927	7.91937	-7.93739	0.000157662	0.00374311	1.40108	8.79185	8.7264	8.96876	7.18718	7.20782	6.63419
A_55_P2115245	ENSMUSG00000068580	zinc finger, FYVE domain containing 19 [Source:MGI Symbol;Acc:MGI:1919258]	Zfyve19	ENSMUST00000090174,ENSMUST00000102519,ENSMUST00000147584	-1.40012	11.5095	-7.93588	0.000157837	0.00374311	1.39989	12.341	12.2002	12.0875	10.7436	10.8474	10.8373
A_55_P1963920	ENSMUSG00000057135	RIKEN cDNA A430084P05 gene [Source:MGI Symbol;Acc:MGI:3610314]	A430084P05Rik	ENSMUST00000108534	5.00655	7.43634	7.93549	0.000157882	0.00374311	1.39958	4.897	6.10313	3.79907	10.6115	9.92631	9.28108
A_51_P351481	ENSMUSG00000027829	cyclin L1 [Source:MGI Symbol;Acc:MGI:1922664]	Ccnl1	ENSMUST00000029416,ENSMUST00000122919,ENSMUST00000129002,ENSMUST00000135719,ENSMUST00000142153,ENSMUST00000149729,ENSMUST00000154585	1.69991	11.0657	7.9224	0.000159414	0.00377569	1.38916	9.90991	10.267	10.4704	11.8252	11.8981	12.0238
A_51_P472888	ENSMUSG00000013155	RIKEN cDNA E130303B06 gene [Source:MGI Symbol;Acc:MGI:2142593]	E130303B06Rik	ENSMUST00000013299	-1.74762	8.72991	-7.91862	0.00015986	0.00378251	1.38614	9.70046	9.67587	9.43482	7.78445	7.61274	8.17109
A_55_P2159895	ENSMUSG00000051341	zinc finger protein 52 [Source:MGI Symbol;Acc:MGI:99199]	Zfp52	ENSMUST00000079242	-2.03511	7.56604	-7.91087	0.000160777	0.00380045	1.37997	8.49606	8.2704	8.98431	6.41435	6.41536	6.81573
A_55_P1999182	ENSMUSG00000003119	cyclin-dependent kinase 12 [Source:MGI Symbol;Acc:MGI:1098802]	Cdk12	ENSMUST00000092733,ENSMUST00000107538,ENSMUST00000107539	1.60954	7.89593	7.90487	0.000161492	0.00380431	1.37518	7.03367	7.18202	7.0578	8.61601	8.50427	8.98183
A_55_P2165299	ENSMUSG00000020061	myosin binding protein C, slow-type [Source:MGI Symbol;Acc:MGI:1336213]	Mybpc1	ENSMUST00000121629,ENSMUST00000124144	2.20591	5.14186	7.90463	0.00016152	0.00380431	1.37499	4.40284	4.14159	3.5723	6.10082	6.53282	6.10082
A_51_P498388	ENSMUSG00000042978	SH3-binding kinase 1 [Source:MGI Symbol;Acc:MGI:2135937]	Sbk1	ENSMUST00000056028	-1.68055	6.81452	-7.90391	0.000161607	0.00380431	1.37441	7.51327	7.64496	7.80615	5.70743	6.21592	5.99938
A_52_P137378	ENSMUSG00000028518	protein kinase, AMP-activated, alpha 2 catalytic subunit [Source:MGI Symbol;Acc:MGI:1336173]	Prkaa2	ENSMUST00000030243	3.14193	4.43651	7.90061	0.000162001	0.00380431	1.37178	2.79113	2.59908	3.20643	6.75666	5.30364	5.96214
A_51_P511176	ENSMUSG00000029535	TP53 regulated inhibitor of apoptosis 1 [Source:MGI Symbol;Acc:MGI:1916326]	Triap1	ENSMUST00000031508	-1.55149	11.8283	-7.90011	0.000162062	0.00380431	1.37138	12.5732	12.6358	12.6032	10.8536	10.9964	11.3078
A_55_P1956718	ENSMUSG00000030559	RAB38, member of RAS oncogene family [Source:MGI Symbol;Acc:MGI:1919683]	Rab38	ENSMUST00000107256	4.05189	6.19731	7.89932	0.000162156	0.00380431	1.37075	4.40284	5.09032	3.02093	8.34621	8.22946	8.09409
A_51_P118132	ENSMUSG00000027660	SKI-like [Source:MGI Symbol;Acc:MGI:106203]	Skil	ENSMUST00000029194,ENSMUST00000118470	1.58049	11.5732	7.8993	0.000162159	0.00380431	1.37073	10.8949	10.6854	10.7686	12.5462	12.4325	12.1116
A_55_P2181251	ENSMUSG00000045838	RIKEN cDNA A430105I19 gene [Source:MGI Symbol;Acc:MGI:2685199]	A430105I19Rik	ENSMUST00000059997	-2.87683	4.00435	-7.89743	0.000162383	0.00380431	1.36924	5.58535	6.05988	4.68305	2.69336	2.55588	2.44857
A_51_P497563	ENSMUSG00000034216	vacuolar protein sorting 18 (yeast) [Source:MGI Symbol;Acc:MGI:2443626]	Vps18	ENSMUST00000037280,ENSMUST00000151500,ENSMUST00000170824	-1.69677	11.8814	-7.89668	0.000162473	0.00380431	1.36864	12.9533	12.7031	12.533	10.8832	10.9356	11.2802
A_52_P232813	ENSMUSG00000029379	chemokine (C-X-C motif) ligand 3 [Source:MGI Symbol;Acc:MGI:3037818]	Cxcl3	ENSMUST00000031326	5.4434	6.97244	7.89623	0.000162527	0.00380431	1.36828	2.89643	4.09738	5.75842	9.87037	9.38135	9.83069
A_51_P209807	ENSMUSG00000070871	cyclin Y-like 1 [Source:MGI Symbol;Acc:MGI:2138614]	Ccnyl1	ENSMUST00000094898,ENSMUST00000114077	2.41829	7.26567	7.8941	0.000162784	0.0038066	1.36658	6.53656	6.09471	5.53832	8.34847	8.30009	8.77588
A_55_P2130090	ENSMUSG00000053931	calponin 3, acidic [Source:MGI Symbol;Acc:MGI:1919244]	Cnn3	ENSMUST00000029773	2.81381	5.39102	7.8919	0.00016305	0.0038091	1.36482	4.51969	4.18264	3.25001	6.97284	6.56182	6.85913
A_55_P2028259	ENSMUSG00000020806	rhomboid 5 homolog 2 (Drosophila) [Source:MGI Symbol;Acc:MGI:2442473]	Rhbdf2	ENSMUST00000103028,ENSMUST00000103029	2.26161	11.7091	7.88391	0.000164017	0.00382648	1.35843	10.2052	10.4601	11.0697	12.9552	13.0197	12.545
A_55_P2059606	ENSMUSG00000040033	signal transducer and activator of transcription 2 [Source:MGI Symbol;Acc:MGI:103039]	Stat2	ENSMUST00000085708,ENSMUST00000105238,ENSMUST00000172030	1.91995	13.4306	7.88312	0.000164113	0.00382648	1.3578	12.5386	12.8228	12.0505	14.4079	14.3476	14.4162
A_51_P142153	ENSMUSG00000043336	filamin A interacting protein 1-like [Source:MGI Symbol;Acc:MGI:1925999]	Filip1l	ENSMUST00000159414,ENSMUST00000159816	3.29873	10.6142	7.88068	0.00016441	0.00382968	1.35585	8.60567	8.42933	9.85952	12.4052	12.4826	11.9029
A_55_P2339379	ENSMUSG00000027959	spindle assembly 6 homolog (C. elegans) [Source:MGI Symbol;Acc:MGI:1920026]	Sass6	ENSMUST00000029571,ENSMUST00000166641	2.18543	7.607	7.87658	0.000164911	0.00383763	1.35256	6.82772	6.71056	6.00456	8.79764	8.46961	8.83188
A_55_P2140612	ENSMUSG00000051251	nescient helix loop helix 1 [Source:MGI Symbol;Acc:MGI:98481]	Nhlh1	ENSMUST00000059794	3.24805	5.66258	7.87372	0.000165261	0.00383886	1.35027	3.78872	4.79198	3.53497	7.54026	7.59911	6.72045
A_66_P128199	ENSMUSG00000045005	frizzled homolog 5 (Drosophila) [Source:MGI Symbol;Acc:MGI:108571]	Fzd5	ENSMUST00000063982,ENSMUST00000116133	2.64213	6.27539	7.87338	0.000165303	0.00383886	1.35	4.97915	5.45001	4.43382	7.74532	7.15717	7.88687
A_55_P2011084	ENSMUSG00000052749	tripartite motif-containing 30B [Source:MGI Symbol;Acc:MGI:4821256]	Trim30b	ENSMUST00000106831,ENSMUST00000145982,ENSMUST00000164410	2.7063	10.2348	7.87222	0.000165445	0.00383886	1.34908	8.76471	9.31572	8.56465	11.6227	11.0389	12.1024
A_55_P2003133	ENSMUSG00000047084	neugrin, neurite outgrowth associated [Source:MGI Symbol;Acc:MGI:1933212]	Ngrn	ENSMUST00000061677,ENSMUST00000117989,ENSMUST00000138005	-1.44798	11.1666	-7.8668	0.000166112	0.00385061	1.34473	11.7391	11.8608	12.0719	10.3952	10.5164	10.4163
A_55_P2077188	ENSMUSG00000026797	syntaxin binding protein 1 [Source:MGI Symbol;Acc:MGI:107363]	Stxbp1	ENSMUST00000050000,ENSMUST00000077458,ENSMUST00000113222	1.4585	11.5667	7.86452	0.000166393	0.0038534	1.3429	10.9806	10.7788	10.753	12.3375	12.1404	12.4101
A_51_P279062	ENSMUSG00000023993	triggering receptor expressed on myeloid cells-like 1 [Source:MGI Symbol;Acc:MGI:1918576]	Treml1	ENSMUST00000024792	-2.83726	9.01854	-7.85621	0.000167424	0.00387354	1.33623	10.8419	10.7548	9.71485	7.30262	7.5644	7.9327
A_55_P2220937	ENSMUSG00000043415	OTU domain containing 1 [Source:MGI Symbol;Acc:MGI:1918448]	Otud1	ENSMUST00000052168	4.34158	7.56944	7.84779	0.000168476	0.0038928	1.32947	6.10565	5.90767	4.18264	10.1481	9.83319	9.23944
A_55_P1978336	ENSMUSG00000087370	transmembrane protein 170B [Source:MGI Symbol;Acc:MGI:3647046]	Tmem170b	ENSMUST00000129449	2.07843	8.32212	7.84695	0.000168581	0.0038928	1.32879	7.081	7.23374	7.53397	9.26255	9.02957	9.7919
A_55_P2002319	ENSMUSG00000068264	RIKEN cDNA 2310035K24 gene [Source:MGI Symbol;Acc:MGI:1916846]	2310035K24Rik	ENSMUST00000089506,ENSMUST00000110208,ENSMUST00000110210	-2.80592	11.0802	-7.84448	0.00016889	0.00389618	1.32681	12.8933	12.8214	11.7346	9.84964	9.78534	9.39663
A_52_P77764	ENSMUSG00000031596	solute carrier family 7 (cationic amino acid transporter, y+ system), member 2 [Source:MGI Symbol;Acc:MGI:99828]	Slc7a2	ENSMUST00000057784,ENSMUST00000098816,ENSMUST00000117077,ENSMUST00000118432	4.82555	7.23421	7.84257	0.00016913	0.00389797	1.32528	5.87116	5.20008	3.39306	9.44334	9.81252	9.68509
A_66_P106060	ENSMUSG00000049502	deltex 3-like (Drosophila) [Source:MGI Symbol;Acc:MGI:2656973]	Dtx3l	ENSMUST00000114885	3.42277	7.40803	7.84089	0.000169343	0.00389912	1.32392	5.79993	6.47885	4.81118	8.84283	9.11721	9.39821
A_55_P2165539	ENSMUSG00000030232	AE binding protein 2 [Source:MGI Symbol;Acc:MGI:1338038]	Aebp2	ENSMUST00000032359,ENSMUST00000068583,ENSMUST00000087614,ENSMUST00000095350,ENSMUST00000111845,ENSMUST00000159979,ENSMUST00000160288,ENSMUST00000160772,ENSMUST00000160836,ENSMUST00000161335,ENSMUST00000162100,ENSMUST00000162203,ENSMUST00000162669,ENSMUST00000162903	1.70126	9.15693	7.83739	0.000169784	0.00390553	1.32111	8.51066	8.28407	8.12419	10.0997	9.73417	10.1888
A_51_P506312	ENSMUSG00000020392	CDKN2A interacting protein N-terminal like [Source:MGI Symbol;Acc:MGI:1261797]	Cdkn2aipnl	ENSMUST00000102763	-1.44868	10.8539	-7.83509	0.000170076	0.00390848	1.31926	11.6152	11.4161	11.7036	10.2551	10.09	10.0438
A_66_P102049	ENSMUSG00000055835	zinc finger protein 1 [Source:MGI Symbol;Acc:MGI:99154]	Zfp1	ENSMUST00000077791,ENSMUST00000109143	-1.36583	9.75764	-7.83198	0.00017047	0.00391379	1.31676	10.4827	10.3402	10.4988	9.17148	9.06332	8.98937
A_51_P407594	ENSMUSG00000025047	programmed cell death 11 [Source:MGI Symbol;Acc:MGI:1341788]	Pdcd11	ENSMUST00000072141	1.43243	4.85908	7.82564	0.000171277	0.00392601	1.31166	4.21677	4.04745	4.16438	5.74557	5.45133	5.52898
A_51_P493700	ENSMUSG00000033671	centrosomal protein 350 [Source:MGI Symbol;Acc:MGI:1921331]	Cep350	ENSMUST00000138762	1.66557	10.2959	7.82523	0.00017133	0.00392601	1.31133	9.57439	9.57424	9.24082	11.1068	10.9168	11.3625
A_55_P2117903	ENSMUSG00000046027	StAR-related lipid transfer (START) domain containing 5 [Source:MGI Symbol;Acc:MGI:2156765]	Stard5	ENSMUST00000075418	2.09551	9.29464	7.82004	0.000171995	0.00393748	1.30714	8.00502	8.09383	8.64181	10.436	10.5924	9.99883
A_51_P311905	ENSMUSG00000054836	RIKEN cDNA 2610002I17 [Source:MGI Symbol;Acc:MGI:1919349]	2610002I17Rik	ENSMUST00000068071,ENSMUST00000081750	-1.5808	6.77041	-7.81698	0.000172388	0.00393776	1.30468	7.54112	7.34227	7.79904	5.90599	5.91964	6.11442
A_55_P2138878	ENSMUSG00000045045	leucine rich repeat and fibronectin type III domain containing 4 [Source:MGI Symbol;Acc:MGI:2385612]	Lrfn4	ENSMUST00000053597,ENSMUST00000113822	-2.38639	7.61048	-7.81599	0.000172516	0.00393776	1.30387	8.97671	9.09094	8.34337	6.76596	6.49285	5.99305
A_30_P01031674	ENSMUSG00000081769	predicted gene 12216 [Source:MGI Symbol;Acc:MGI:3650088]	Gm12216	ENSMUST00000153206	3.86971	5.1031	7.81494	0.000172651	0.00393776	1.30303	3.63785	3.80739	2.0595	6.93017	6.77046	7.41323
A_55_P2043622	ENSMUSG00000035637	glyoxylate reductase/hydroxypyruvate reductase [Source:MGI Symbol;Acc:MGI:1923488]	Grhpr	ENSMUST00000045078	-1.71585	9.96366	-7.81484	0.000172664	0.00393776	1.30295	10.9383	11.0443	10.4822	8.98317	9.14551	9.18852
A_55_P2073219	ENSMUSG00000042328	Hermansky-Pudlak syndrome 4 homolog (human) [Source:MGI Symbol;Acc:MGI:2177742]	Hps4	ENSMUST00000035279,ENSMUST00000112359,ENSMUST00000133708,ENSMUST00000177121	-1.37758	11.8155	-7.8079	0.000173561	0.00395445	1.29735	12.5263	12.5605	12.4262	11.0526	11.0617	11.266
A_55_P2114074	ENSMUSG00000072770	proacrosin binding protein [Source:MGI Symbol;Acc:MGI:1859515]	Acrbp	ENSMUST00000112412,ENSMUST00000112414	-1.95096	8.34702	-7.80227	0.000174293	0.00395799	1.2928	9.0949	9.51126	9.36134	7.09606	7.24871	7.76985
A_52_P681	ENSMUSG00000038784	CCR4-NOT transcription complex, subunit 4 [Source:MGI Symbol;Acc:MGI:1859026]	Cnot4	ENSMUST00000044163	1.71225	9.70048	7.80144	0.000174401	0.00395799	1.29213	8.57002	8.7833	9.17974	10.6371	10.5295	10.5032
A_55_P2133125	ENSMUSG00000033767	RIKEN cDNA D930015E06 gene [Source:MGI Symbol;Acc:MGI:2443399]	D930015E06Rik	ENSMUST00000052342	-1.76429	7.08915	-7.80042	0.000174534	0.00395799	1.29131	7.95276	7.82166	8.13946	5.99328	6.54894	6.07879
A_51_P481159	ENSMUSG00000022947	carbonyl reductase 3 [Source:MGI Symbol;Acc:MGI:1309992]	Cbr3	ENSMUST00000039620	-1.81726	12.3781	-7.79997	0.000174592	0.00395799	1.29095	13.5643	12.9022	13.3936	11.3727	11.4487	11.5869
A_52_P277139	ENSMUSG00000055204	ankyrin repeat domain 17 [Source:MGI Symbol;Acc:MGI:1932101]	Ankrd17	ENSMUST00000014421,ENSMUST00000081914	1.42887	11.6908	7.79984	0.00017461	0.00395799	1.29084	11.1136	10.9428	10.8727	12.5034	12.448	12.2643
A_55_P2169804	ENSMUSG00000056155	nanos homolog 3 (Drosophila) [Source:MGI Symbol;Acc:MGI:2675387]	Nanos3	ENSMUST00000070102	1.64377	9.65281	7.7988	0.000174745	0.00395799	1.29	8.8175	9.09522	8.58004	10.3287	10.5681	10.5273
A_55_P2178808	ENSMUSG00000049657	zinc finger and BTB domain containing 5 [Source:MGI Symbol;Acc:MGI:1924601]	Zbtb5	ENSMUST00000055028	2.14965	8.89253	7.79699	0.000174982	0.00395799	1.28854	7.8423	8.00221	7.60861	9.93477	10.4237	9.54356
A_55_P2083481	ENSMUSG00000020593	lipin 1 [Source:MGI Symbol;Acc:MGI:1891340]	Lpin1	ENSMUST00000048538,ENSMUST00000067124,ENSMUST00000111067	-2.91171	7.03819	-7.79654	0.000175041	0.00395799	1.28817	8.90205	8.73678	7.84331	5.79682	5.89657	5.05361
A_55_P2174027	ENSMUSG00000047604	frequently rearranged in advanced T cell lymphomas 2 [Source:MGI Symbol;Acc:MGI:2673967]	Frat2	ENSMUST00000059231	-1.64358	5.92567	-7.79531	0.000175202	0.00395799	1.28718	6.78597	6.53407	6.92235	5.19065	5.25692	4.86407
A_52_P650028	ENSMUSG00000038608	dedicator of cytokinesis 10 [Source:MGI Symbol;Acc:MGI:2146320]	Dock10	ENSMUST00000057520,ENSMUST00000077946,ENSMUST00000169279	1.39831	12.3008	7.79053	0.00017583	0.00396842	1.28332	11.5562	11.4851	11.7636	12.9706	12.9596	13.0696
A_51_P236175	ENSMUSG00000028057	Ras-like without CAAX 1 [Source:MGI Symbol;Acc:MGI:108053]	Rit1	ENSMUST00000029692,ENSMUST00000166234,ENSMUST00000170377	-1.61374	14.0058	-7.78578	0.000176456	0.0039788	1.27947	14.9875	14.8264	14.6241	13.0387	13.1259	13.4323
A_51_P478895	ENSMUSG00000052296	protein phosphatase 6, regulatory subunit 1 [Source:MGI Symbol;Acc:MGI:2442163]	Ppp6r1	ENSMUST00000064099	1.46735	10.5198	7.77927	0.000177319	0.0039945	1.2742	9.79685	9.65452	9.90709	11.2277	11.1111	11.4218
A_52_P628590	ENSMUSG00000040511	poliovirus receptor [Source:MGI Symbol;Acc:MGI:107741]	Pvr	ENSMUST00000043517	2.14632	9.39145	7.77555	0.000177813	0.00399663	1.27119	8.31276	8.04052	8.60159	10.8092	10.5506	10.034
A_51_P156158	ENSMUSG00000044340	PH domain and leucine rich repeat protein phosphatase 1 [Source:MGI Symbol;Acc:MGI:2138327]	Phlpp1	ENSMUST00000061047	1.31512	9.26245	7.77419	0.000177996	0.00399663	1.27008	8.62027	8.60033	8.59407	10.0152	9.85111	9.89371
A_51_P406008	ENSMUSG00000022554	family with sequence similarity 203, member A [Source:MGI Symbol;Acc:MGI:1930628]	Fam203a	ENSMUST00000023213	-1.8025	7.40673	-7.77284	0.000178175	0.00399663	1.26899	8.45027	7.91613	8.55755	6.60307	6.50514	6.40824
A_55_P2007423	ENSMUSG00000019907	protein phosphatase 1, regulatory (inhibitor) subunit 12A [Source:MGI Symbol;Acc:MGI:1309528]	Ppp1r12a	ENSMUST00000070663	1.30163	8.03315	7.77273	0.00017819	0.00399663	1.2689	7.3215	7.38718	7.43831	8.69673	8.71147	8.64368
A_55_P1993358	ENSMUSG00000079222		AC132444.6	ENSMUST00000111423	3.26407	5.80916	7.77231	0.000178247	0.00399663	1.26856	4.08117	5.04232	3.40789	7.29069	7.37175	7.66115
A_65_P12977	ENSMUSG00000031701	DnaJ (Hsp40) homolog, subfamily A, member 2 [Source:MGI Symbol;Acc:MGI:1931882]	Dnaja2	ENSMUST00000034138	1.62714	12.9523	7.77068	0.000178465	0.00399779	1.26724	12.2624	12.0045	12.1494	13.8857	13.9355	13.4765
A_51_P122740	ENSMUSG00000029924	solute carrier family 37 (glycerol-3-phosphate transporter), member 3 [Source:MGI Symbol;Acc:MGI:1919394]	Slc37a3	ENSMUST00000031987,ENSMUST00000090243	1.72047	9.09844	7.7648	0.000179254	0.00401171	1.26247	8.30286	8.43384	7.9779	10.0816	10.094	9.70038
A_51_P242603	ENSMUSG00000078580	RIKEN cDNA E430018J23 gene [Source:MGI Symbol;Acc:MGI:2141981]	E430018J23Rik	ENSMUST00000074249,ENSMUST00000165495	-1.6419	7.43395	-7.75667	0.000180351	0.00403189	1.25587	8.0449	8.17094	8.54887	6.49877	6.74849	6.59175
A_55_P2178084	ENSMUSG00000020661	DNA methyltransferase 3A [Source:MGI Symbol;Acc:MGI:1261827]	Dnmt3a	ENSMUST00000020991,ENSMUST00000111186	-1.85376	10.1516	-7.75563	0.000180492	0.00403189	1.25503	10.8256	11.4626	10.9472	9.22712	9.05271	9.39427
A_52_P188425	ENSMUSG00000031485	proline synthetase co-transcribed [Source:MGI Symbol;Acc:MGI:1891207]	Prosc	ENSMUST00000098851	-1.91824	6.83511	-7.75076	0.000181154	0.0040429	1.25108	7.47031	7.98346	7.92892	5.69328	5.72499	6.2097
A_51_P453246	ENSMUSG00000071654	expressed sequence AI462493 [Source:MGI Symbol;Acc:MGI:2147553]	AI462493	ENSMUST00000096253	-1.41633	12.2211	-7.73874	0.0001828	0.00407584	1.2413	13.1061	12.9244	12.7571	11.5181	11.4949	11.5257
A_55_P2099105	ENSMUSG00000019944	Rho-related BTB domain containing 1 [Source:MGI Symbol;Acc:MGI:1916538]	Rhobtb1	ENSMUST00000020101,ENSMUST00000067908	2.29278	8.72566	7.73426	0.000183418	0.00408063	1.23765	7.24729	8.01576	7.47478	9.52711	9.83183	10.2572
A_55_P2088630	ENSMUSG00000063801	adaptor-related protein complex 3, sigma 2 subunit [Source:MGI Symbol;Acc:MGI:1337060]	Ap3s2	ENSMUST00000075657	-1.34974	9.90785	-7.72983	0.00018403	0.00408063	1.23405	10.6643	10.5713	10.5125	9.29069	9.29368	9.11456
A_52_P93066	ENSMUSG00000040102	kelch domain containing 5 [Source:MGI Symbol;Acc:MGI:2444786]	Klhdc5	ENSMUST00000036003,ENSMUST00000171932	-2.13564	6.11725	-7.72907	0.000184135	0.00408063	1.23343	7.5377	7.27587	6.74163	5.35103	4.94793	4.84931
A_52_P498985	ENSMUSG00000062761	zinc finger protein 512 [Source:MGI Symbol;Acc:MGI:1917345]	Zfp512	ENSMUST00000076264	-1.50578	7.58352	-7.72845	0.000184222	0.00408063	1.23292	8.43568	8.27823	8.29532	6.94594	6.58695	6.95899
A_55_P2019585	ENSMUSG00000078484	kelch-like 17 (Drosophila) [Source:MGI Symbol;Acc:MGI:2678948]	Klhl17	ENSMUST00000105569	-1.61395	9.80854	-7.72821	0.000184255	0.00408063	1.23272	10.4919	10.7857	10.569	8.73414	9.182	9.08856
A_66_P122372	ENSMUSG00000052144	protein phosphatase 4, regulatory subunit 2 [Source:MGI Symbol;Acc:MGI:3027896]	Ppp4r2	ENSMUST00000063854,ENSMUST00000165384	1.82791	9.05402	7.7257	0.000184604	0.00408063	1.23068	8.04904	8.19885	8.17229	10.282	10.0512	9.57075
A_51_P416613	ENSMUSG00000073155	RIKEN cDNA 1810058I24 gene [Source:MGI Symbol;Acc:MGI:1914955]	1810058I24Rik	ENSMUST00000152147	-1.42138	7.30463	-7.72423	0.000184808	0.00408063	1.22948	7.99736	7.96065	8.08795	6.54863	6.77982	6.45339
A_51_P116932	ENSMUSG00000041782	ladinin [Source:MGI Symbol;Acc:MGI:109343]	Lad1	ENSMUST00000038760	4.34443	5.00946	7.72379	0.00018487	0.00408063	1.22912	2.41636	1.9554	4.13996	7.45197	7.0618	7.03125
A_51_P495485	ENSMUSG00000028221	transmembrane protein 55A [Source:MGI Symbol;Acc:MGI:1919769]	Tmem55a	ENSMUST00000029875	-1.28389	10.933	-7.72324	0.000184946	0.00408063	1.22868	11.5769	11.5416	11.6063	10.3367	10.2565	10.2799
A_55_P1980854	ENSMUSG00000054708	ankyrin repeat domain 24 [Source:MGI Symbol;Acc:MGI:1890394]	Ankrd24	ENSMUST00000119336,ENSMUST00000154707	-1.66031	8.99839	-7.7224	0.000185064	0.00408063	1.22799	9.70143	9.70254	10.0817	8.35945	8.19914	7.9461
A_55_P2060459	ENSMUSG00000054823	Wolf-Hirschhorn syndrome candidate 1-like 1 (human) [Source:MGI Symbol;Acc:MGI:2142581]	Whsc1l1	ENSMUST00000084026,ENSMUST00000136107,ENSMUST00000139966,ENSMUST00000142395,ENSMUST00000146919,ENSMUST00000155861	2.45761	8.36449	7.72212	0.000185103	0.00408063	1.22776	6.92852	6.89618	7.58235	9.57079	9.15285	10.0562
A_52_P15008	ENSMUSG00000016528	MAP kinase-activated protein kinase 2 [Source:MGI Symbol;Acc:MGI:109298]	Mapkapk2	ENSMUST00000016672	2.16902	14.0151	7.72184	0.000185141	0.00408063	1.22753	12.6293	12.792	13.3703	14.9929	14.8575	15.4483
A_55_P2364738	ENSMUSG00000017417	plexin domain containing 1 [Source:MGI Symbol;Acc:MGI:1919574]	Plxdc1	ENSMUST00000017561,ENSMUST00000107565	-2.1204	9.67285	-7.72122	0.000185228	0.00408063	1.22703	11.1306	10.8061	10.2624	8.39168	8.68149	8.76478
A_55_P1971759	ENSMUSG00000045251	zinc finger protein 688 [Source:MGI Symbol;Acc:MGI:1916484]	Zfp688	ENSMUST00000051352,ENSMUST00000106300,ENSMUST00000135886,ENSMUST00000136123,ENSMUST00000148483	-1.54148	9.46519	-7.7197	0.000185441	0.00408158	1.22578	10.4822	10.2341	9.99154	8.66075	8.69982	8.72278
A_55_P2074488	ENSMUSG00000024074	cysteine rich transmembrane BMP regulator 1 (chordin like) [Source:MGI Symbol;Acc:MGI:1354756]	Crim1	ENSMUST00000112498	3.01892	7.94622	7.71443	0.00018618	0.00409119	1.22148	5.93858	6.15406	7.21764	9.87251	9.29786	9.19666
A_55_P1999576	ENSMUSG00000022426	Josephin domain containing 1 [Source:MGI Symbol;Acc:MGI:1921408]	Josd1	ENSMUST00000023061	-1.37078	12.415	-7.71415	0.000186219	0.00409119	1.22126	13.1324	13.1523	13.0165	11.7038	11.8678	11.6173
A_52_P183524	ENSMUSG00000045282	transmembrane protein 86B [Source:MGI Symbol;Acc:MGI:1915505]	Tmem86b	ENSMUST00000055085	4.0281	5.77936	7.71153	0.000186588	0.00409419	1.21912	4.15011	4.60147	2.54433	7.72555	7.80059	7.85407
A_55_P2096422	ENSMUSG00000037035	inhibin beta-B [Source:MGI Symbol;Acc:MGI:96571]	Inhbb	ENSMUST00000038765	3.09328	4.52379	7.71075	0.000186697	0.00409419	1.21848	3.46001	2.43594	3.03549	6.76596	5.82966	5.61567
A_66_P110343	ENSMUSG00000038301	sorting nexin 10 [Source:MGI Symbol;Acc:MGI:1919232]	Snx10	ENSMUST00000049152,ENSMUST00000114439	2.05125	11.3397	7.7058	0.000187397	0.00410578	1.21444	10.2561	10.1939	10.4922	12.0415	12.2023	12.8523
A_66_P116098	ENSMUSG00000024539	protein tyrosine phosphatase, non-receptor type 2 [Source:MGI Symbol;Acc:MGI:97806]	Ptpn2	ENSMUST00000025420,ENSMUST00000122412,ENSMUST00000128169	2.48432	9.29716	7.69938	0.000188308	0.00412197	1.20919	7.8552	7.6711	8.6387	10.7984	10.641	10.1786
A_55_P2113078	ENSMUSG00000000359	rad and gem related GTP binding protein 1 [Source:MGI Symbol;Acc:MGI:1097696]	Rem1	ENSMUST00000000369,ENSMUST00000139370	1.66866	3.61304	7.69793	0.000188514	0.0041227	1.20801	3.07735	2.71444	2.54433	4.30239	4.59222	4.44749
A_55_P2012815	ENSMUSG00000061393	activin receptor IIB [Source:MGI Symbol;Acc:MGI:87912]	Acvr2b	ENSMUST00000035093,ENSMUST00000111699,ENSMUST00000165044	-1.90797	8.87172	-7.69225	0.000189326	0.00413394	1.20336	10.0202	9.95906	9.4979	7.75817	7.74478	8.25026
A_55_P2140031	ENSMUSG00000026796	family with sequence similarity 129, member B [Source:MGI Symbol;Acc:MGI:2442910]	Fam129b	ENSMUST00000028135	-1.92243	14.9708	-7.69156	0.000189425	0.00413394	1.2028	16.2274	16.0569	15.5117	13.8528	13.9839	14.192
A_51_P168395	ENSMUSG00000075271	tetratricopeptide repeat domain 30A1 [Source:MGI Symbol;Acc:MGI:1926052]	Ttc30a1	ENSMUST00000099994	-2.61976	5.52232	-7.69062	0.000189559	0.00413394	1.20203	6.98951	7.24158	6.26552	4.67353	3.88956	4.07424
A_66_P124659	ENSMUSG00000026620	MAP/microtubule affinity-regulating kinase 1 [Source:MGI Symbol;Acc:MGI:2664902]	Mark1	ENSMUST00000027929	2.0784	3.31256	7.68952	0.000189717	0.00413394	1.20113	1.90905	2.43594	2.47509	4.56546	4.5371	3.95271
A_51_P367285	ENSMUSG00000020707	ring finger protein 135 [Source:MGI Symbol;Acc:MGI:1919206]	Rnf135	ENSMUST00000017839	1.68266	10.5936	7.68675	0.000190116	0.00413518	1.19886	9.79988	9.90212	9.55477	11.51	11.1454	11.6493
A_52_P473953	ENSMUSG00000047409	CTD (carboxy-terminal domain, RNA polymerase II, polypeptide A) small phosphatase-like [Source:MGI Symbol;Acc:MGI:1916524]	Ctdspl	ENSMUST00000073109	-2.10867	6.43965	-7.68588	0.00019024	0.00413518	1.19815	7.60801	7.7033	7.17065	5.52679	4.94793	5.68124
A_55_P2054350	ENSMUSG00000029001	F-box protein 44 [Source:MGI Symbol;Acc:MGI:1354744]	Fbxo44	ENSMUST00000057907,ENSMUST00000129253,ENSMUST00000167160	-1.3812	7.13129	-7.68552	0.000190292	0.00413518	1.19786	7.93152	7.78681	7.74734	6.57338	6.32539	6.42328
A_52_P480088	ENSMUSG00000045672	collagen, type XXVII, alpha 1 [Source:MGI Symbol;Acc:MGI:2672118]	Col27a1	ENSMUST00000036300	2.58725	3.15661	7.68235	0.000190749	0.00414136	1.19526	1.43268	1.71636	2.43992	4.7228	4.01944	4.60846
A_55_P2181738	ENSMUSG00000069515	lysozyme 1 [Source:MGI Symbol;Acc:MGI:96902]	Lyz1	ENSMUST00000092162	1.32663	16.5709	7.68036	0.000191037	0.00414385	1.19363	15.8404	16.0111	15.8711	17.2445	17.299	17.1591
A_55_P1995012	ENSMUSG00000028917	pleckstrin homology domain containing, family M (with RUN domain) member 2 [Source:MGI Symbol;Acc:MGI:1916832]	Plekhm2	ENSMUST00000030751,ENSMUST00000084203	-1.47746	13.7803	-7.6781	0.000191365	0.00414721	1.19178	14.7472	14.4385	14.3713	12.9758	13.0101	13.1388
A_55_P2036180	ENSMUSG00000031442	mcf.2 transforming sequence-like [Source:MGI Symbol;Acc:MGI:103263]	Mcf2l	ENSMUST00000033819,ENSMUST00000064464,ENSMUST00000110866,ENSMUST00000110876,ENSMUST00000123811,ENSMUST00000126905,ENSMUST00000145067,ENSMUST00000173099	-2.65329	7.34157	-7.67618	0.000191643	0.00414825	1.19021	8.95975	8.39614	8.64876	6.24208	6.46944	5.33326
A_55_P2080850	ENSMUSG00000024539	protein tyrosine phosphatase, non-receptor type 2 [Source:MGI Symbol;Acc:MGI:97806]	Ptpn2	ENSMUST00000025420,ENSMUST00000120934	1.64334	11.1865	7.67538	0.000191759	0.00414825	1.18955	10.2894	10.2259	10.5792	12.2014	12.0734	11.7498
A_51_P249360	ENSMUSG00000049858	sulfite oxidase [Source:MGI Symbol;Acc:MGI:2446117]	Suox	ENSMUST00000054764	-2.09942	9.35478	-7.67341	0.000192045	0.00415071	1.18794	10.7614	10.5194	9.93276	8.15154	8.21175	8.55191
A_66_P110435	ENSMUSG00000055567	unc-80 homolog (C. elegans) [Source:MGI Symbol;Acc:MGI:2652882]	Unc80	ENSMUST00000061620,ENSMUST00000087318,ENSMUST00000152844	2.20442	3.29099	7.67111	0.000192382	0.00415353	1.18604	2.32641	2.04636	2.19355	4.96455	4.084	4.13104
A_55_P1992160	ENSMUSG00000041607	myelin basic protein [Source:MGI Symbol;Acc:MGI:96925]	Mbp	ENSMUST00000047865,ENSMUST00000091789,ENSMUST00000143506	-1.75322	7.51546	-7.66869	0.000192735	0.00415353	1.18406	8.6138	8.43276	8.12966	6.36128	6.72564	6.82963
A_55_P2041050	ENSMUSG00000040123	zinc finger, MYM-type 5 [Source:MGI Symbol;Acc:MGI:3041170]	Zmym5	ENSMUST00000111285	-1.76423	8.02462	-7.66853	0.000192758	0.00415353	1.18393	8.91098	8.87824	8.93098	7.19695	7.46248	6.76808
A_51_P257550	ENSMUSG00000047945	MARCKS-like 1 [Source:MGI Symbol;Acc:MGI:97143]	Marcksl1	ENSMUST00000062356	5.54385	13.0023	7.66777	0.000192869	0.00415353	1.18331	8.85226	9.96095	11.878	15.8947	15.8226	15.6055
A_51_P211998	ENSMUSG00000050931	sphingomyelin synthase 2 [Source:MGI Symbol;Acc:MGI:1921692]	Sgms2	ENSMUST00000090246	2.18633	6.44064	7.66555	0.000193193	0.00415678	1.18149	5.11709	5.66541	5.25994	7.63047	7.89925	7.0717
A_55_P2020463	ENSMUSG00000020070	RUN and FYVE domain-containing 2 [Source:MGI Symbol;Acc:MGI:1917682]	Rufy2	ENSMUST00000020264,ENSMUST00000119567	-1.46951	9.44278	-7.66391	0.000193434	0.00415804	1.18014	9.99528	10.3541	10.1832	8.69673	8.83211	8.59523
A_30_P01023623	ENSMUSG00000070327	ring finger protein 213 [Source:MGI Symbol;Acc:MGI:1289196]	Rnf213	ENSMUST00000131035	3.60077	8.43682	7.66106	0.000193853	0.00415804	1.1778	6.47399	7.11606	6.31926	9.90967	9.5847	11.2173
A_51_P475995	ENSMUSG00000058756	thyroid hormone receptor alpha [Source:MGI Symbol;Acc:MGI:98742]	Thra	ENSMUST00000103139	-1.51786	9.35083	-7.66087	0.000193881	0.00415804	1.17765	10.1741	10.1535	10.0017	8.84283	8.42035	8.51251
A_52_P68702	ENSMUSG00000030064	FERM domain containing 4B [Source:MGI Symbol;Acc:MGI:2141794]	Frmd4b	ENSMUST00000032146,ENSMUST00000113355,ENSMUST00000113359,ENSMUST00000143698,ENSMUST00000167470	1.5493	9.1971	7.66043	0.000193946	0.00415804	1.17728	8.57513	8.29339	8.39884	9.85299	9.84341	10.2189
A_55_P2086664	ENSMUSG00000001763	tetraspanin 33 [Source:MGI Symbol;Acc:MGI:1919012]	Tspan33	ENSMUST00000046750,ENSMUST00000115250	5.94967	8.04098	7.65617	0.000194574	0.00416778	1.17378	5.8453	6.10313	3.25001	11.4546	11.1407	10.4521
A_66_P137102	ENSMUSG00000021930	RIKEN cDNA 6330409N04 gene [Source:MGI Symbol;Acc:MGI:1913924]	6330409N04Rik	ENSMUST00000022497,ENSMUST00000100496	1.55593	10.4834	7.65213	0.000195172	0.00417337	1.17047	9.62633	9.4965	9.99345	11.2156	11.2706	11.2979
A_66_P110992	ENSMUSG00000042138	cDNA sequence BC024479 [Source:MGI Symbol;Acc:MGI:2384579]	BC024479	ENSMUST00000048604	1.70408	7.09822	7.64933	0.000195588	0.00417337	1.16816	6.46748	6.32755	5.94351	8.1112	7.99103	7.74854
A_51_P331207	ENSMUSG00000032121	transmembrane protein 218 [Source:MGI Symbol;Acc:MGI:1913529]	Tmem218	ENSMUST00000034632	-1.60894	8.42042	-7.64842	0.000195723	0.00417337	1.16742	9.46798	9.28108	8.92562	7.69601	7.61274	7.5391
A_51_P247694	ENSMUSG00000060470	G protein-coupled receptor 97 [Source:MGI Symbol;Acc:MGI:1859670]	Gpr97	ENSMUST00000051259	-3.3953	7.25496	-7.64762	0.000195842	0.00417337	1.16676	9.16202	9.68832	8.00749	5.79682	5.60918	5.26594
A_55_P1997291	ENSMUSG00000037339	family with sequence similarity 53, member A [Source:MGI Symbol;Acc:MGI:1919225]	Fam53a	ENSMUST00000045329,ENSMUST00000065119,ENSMUST00000065162,ENSMUST00000101361,ENSMUST00000150033,ENSMUST00000165632	-1.44068	11.7945	-7.64625	0.000196047	0.00417337	1.16562	12.6576	12.5536	12.3333	10.9559	11.0843	11.1822
A_66_P111655	ENSMUSG00000047369	dynein, axonemal, heavy chain 14 [Source:MGI Symbol;Acc:MGI:2444525]	Dnahc14	ENSMUST00000160345	1.61621	4.14016	7.64623	0.000196049	0.00417337	1.16561	3.32192	3.13929	3.53497	5.0305	4.70762	5.10668
A_55_P1999213	ENSMUSG00000035517	tudor domain containing 7 [Source:MGI Symbol;Acc:MGI:2140279]	Tdrd7	ENSMUST00000043784,ENSMUST00000102929,ENSMUST00000107777,ENSMUST00000155936	1.38107	13.1208	7.64573	0.000196124	0.00417337	1.1652	12.4147	12.4905	12.3855	13.95	13.646	13.8379
A_52_P597634	ENSMUSG00000044674	frizzled homolog 1 (Drosophila) [Source:MGI Symbol;Acc:MGI:1196625]	Fzd1	ENSMUST00000054294	3.53762	8.81722	7.64494	0.000196242	0.00417337	1.16455	7.906	7.07748	6.16174	10.3925	10.3609	11.0046
A_55_P2128944	ENSMUSG00000009112	BCL2-like 13 (apoptosis facilitator) [Source:MGI Symbol;Acc:MGI:2136959]	Bcl2l13	ENSMUST00000009256	-1.49444	8.10481	-7.64296	0.000196537	0.00417337	1.16292	8.84409	9.01478	8.69722	7.38493	7.50979	7.17804
A_55_P2086153	ENSMUSG00000037525	BCDIN3 domain containing [Source:MGI Symbol;Acc:MGI:1922534]	Bcdin3d	ENSMUST00000040313	-1.43912	9.61349	-7.6422	0.000196652	0.00417337	1.16229	10.1963	10.4699	10.333	8.88839	8.75051	9.0429
A_55_P2117028	ENSMUSG00000034354	myotubularin related protein 3 [Source:MGI Symbol;Acc:MGI:1921552]	Mtmr3	ENSMUST00000040448,ENSMUST00000093376,ENSMUST00000109943,ENSMUST00000123506,ENSMUST00000155566	-1.58281	11.2356	-7.64154	0.000196751	0.00417337	1.16175	12.0331	12.2707	11.7771	10.4385	10.5681	10.3259
A_51_P378856	ENSMUSG00000021196	phosphofructokinase, platelet [Source:MGI Symbol;Acc:MGI:1891833]	Pfkp	ENSMUST00000021614,ENSMUST00000131648,ENSMUST00000133041,ENSMUST00000138703,ENSMUST00000142972,ENSMUST00000154100	1.79462	11.6266	7.6364	0.000197521	0.00418601	1.15752	10.7749	10.5547	10.8582	12.7633	12.6628	12.1456
A_55_P1994654	ENSMUSG00000025591	RIKEN cDNA 1810029B16 gene [Source:MGI Symbol;Acc:MGI:1913532]	1810029B16Rik	ENSMUST00000143972	2.92724	7.79983	7.63196	0.00019819	0.00419648	1.15386	6.16897	5.69579	7.14387	9.40882	9.30013	9.08138
A_55_P2182690	ENSMUSG00000043964	ORAI calcium release-activated calcium modulator 3 [Source:MGI Symbol;Acc:MGI:3039586]	Orai3	ENSMUST00000061587,ENSMUST00000121504	-1.44678	11.388	-7.62461	0.000199302	0.00421629	1.14781	12.2688	12.0321	12.0333	10.4858	10.7422	10.7659
A_51_P476509	ENSMUSG00000040433	zinc finger and BTB domain containing 38 [Source:MGI Symbol;Acc:MGI:2442866]	Zbtb38	ENSMUST00000093798,ENSMUST00000126066,ENSMUST00000152594	-1.56057	6.98809	-7.61439	0.000200861	0.00424553	1.13937	7.55599	8.04402	7.7051	6.11025	6.21592	6.29724
A_55_P2157799	ENSMUSG00000024388	myosin VIIB [Source:MGI Symbol;Acc:MGI:107709]	Myo7b	ENSMUST00000134663	1.40244	3.3235	7.61203	0.000201223	0.00424944	1.13742	2.50682	2.59908	2.76093	3.8781	4.084	4.11205
A_52_P254174	ENSMUSG00000024431	nuclear receptor subfamily 3, group C, member 1 [Source:MGI Symbol;Acc:MGI:95824]	Nr3c1	ENSMUST00000025300,ENSMUST00000097592,ENSMUST00000115567,ENSMUST00000115569,ENSMUST00000115571	1.85734	8.37526	7.60991	0.00020155	0.00425259	1.13567	7.24729	7.28995	7.80253	9.16194	9.16378	9.58607
A_51_P418016	ENSMUSG00000025010	cyclin J [Source:MGI Symbol;Acc:MGI:2443297]	Ccnj	ENSMUST00000025983,ENSMUST00000120057	2.22863	7.41322	7.60848	0.000201769	0.00425338	1.13449	6.14369	6.41333	6.33972	8.86549	8.77723	7.93989
A_55_P2077879	ENSMUSG00000021767	MYST histone acetyltransferase monocytic leukemia 4 [Source:MGI Symbol;Acc:MGI:1858746]	Myst4	ENSMUST00000069648,ENSMUST00000112458	-2.21945	5.60132	-7.60736	0.000201942	0.00425338	1.13356	6.95725	6.93077	6.24512	4.27261	4.32149	4.88068
A_51_P327021	ENSMUSG00000056459	zinc finger and BTB domain containing 25 [Source:MGI Symbol;Acc:MGI:99197]	Zbtb25	ENSMUST00000070570,ENSMUST00000163120,ENSMUST00000167011,ENSMUST00000176102,ENSMUST00000176278,ENSMUST00000176509	-1.95101	8.35981	-7.60004	0.000203074	0.00427346	1.12751	9.47855	9.19119	9.3362	7.63766	7.59911	6.91615
A_30_P01020723	ENSMUSG00000052760	RIKEN cDNA A630001G21 gene [Source:MGI Symbol;Acc:MGI:2443131]	A630001G21Rik	ENSMUST00000064788,ENSMUST00000086979,ENSMUST00000159122,ENSMUST00000159320,ENSMUST00000161453,ENSMUST00000162038,ENSMUST00000172176	3.46012	4.71257	7.59553	0.000203775	0.00428447	1.12378	2.32641	3.01456	3.60658	7.21793	6.04576	6.0642
A_51_P470448	ENSMUSG00000043535	senataxin [Source:MGI Symbol;Acc:MGI:2443480]	Setx	ENSMUST00000061578	-1.7336	11.3545	-7.59195	0.000204334	0.00429245	1.12081	12.4066	12.4344	11.8229	10.5008	10.4998	10.4624
A_55_P2115166	ENSMUSG00000034382	expressed sequence AI661453 [Source:MGI Symbol;Acc:MGI:2146908]	AI661453	ENSMUST00000037701,ENSMUST00000150819	-3.18344	6.30802	-7.58913	0.000204774	0.00429792	1.11849	8.08641	8.17449	7.43831	5.56994	4.23887	4.34008
A_30_P01027580	ENSMUSG00000079053	predicted gene 14010 [Source:MGI Symbol;Acc:MGI:3649271]	Gm14010	ENSMUST00000131961	2.78283	3.28318	7.58389	0.000205597	0.0043109	1.11414	2.41636	1.64097	1.61796	4.85131	5.11875	4.05372
A_55_P2015605	ENSMUSG00000023991	forkhead box P4 [Source:MGI Symbol;Acc:MGI:1921373]	Foxp4	ENSMUST00000097311,ENSMUST00000113263,ENSMUST00000113265	2.35831	10.7265	7.58271	0.000205782	0.0043109	1.11317	9.72221	9.44085	9.47888	11.4616	11.726	12.5293
A_52_P469956	ENSMUSG00000042851	zinc finger CCCH type containing 6 [Source:MGI Symbol;Acc:MGI:1926001]	Zc3h6	ENSMUST00000110319,ENSMUST00000110320,ENSMUST00000165434,ENSMUST00000172085	-1.72711	8.17676	-7.58086	0.000206074	0.0043109	1.11163	9.39616	8.88975	8.83502	7.24396	7.48665	7.20899
A_55_P1994074	ENSMUSG00000042292	MKL (megakaryoblastic leukemia)/myocardin-like 1 [Source:MGI Symbol;Acc:MGI:2384495]	Mkl1	ENSMUST00000042239,ENSMUST00000109579,ENSMUST00000131235,ENSMUST00000134469,ENSMUST00000149582	-1.36794	9.74162	-7.58061	0.000206115	0.0043109	1.11142	10.3925	10.4538	10.4304	8.91592	9.02728	9.22976
A_55_P2061021	ENSMUSG00000038290	Smg-6 homolog, nonsense mediated mRNA decay factor (C. elegans) [Source:MGI Symbol;Acc:MGI:2144117]	Smg6	ENSMUST00000045281,ENSMUST00000130145	-1.7539	10.2562	-7.57828	0.000206482	0.0043109	1.10949	11.3762	11.2799	10.7433	9.29674	9.49202	9.34907
A_52_P590474	ENSMUSG00000027829	cyclin L1 [Source:MGI Symbol;Acc:MGI:1922664]	Ccnl1	ENSMUST00000029415,ENSMUST00000029416,ENSMUST00000122919,ENSMUST00000129002,ENSMUST00000135719,ENSMUST00000142153,ENSMUST00000148623,ENSMUST00000149160,ENSMUST00000154585	2.04774	9.66263	7.57629	0.000206797	0.0043109	1.10784	8.36625	8.59018	8.95986	10.3479	10.6467	11.0648
A_51_P109369	ENSMUSG00000022358	F-box protein 32 [Source:MGI Symbol;Acc:MGI:1914981]	Fbxo32	ENSMUST00000022986	-3.64179	5.62068	-7.57576	0.000206881	0.0043109	1.1074	8.39595	7.43931	6.48948	3.85019	4.02616	3.52301
A_55_P2158107	ENSMUSG00000026806	DEAD/H (Asp-Glu-Ala-Asp/His) box polypeptide 31 [Source:MGI Symbol;Acc:MGI:2682639]	Ddx31	ENSMUST00000113853	-1.50981	10.2473	-7.57503	0.000206997	0.0043109	1.1068	11.0646	10.8011	11.141	9.43763	9.35732	9.68233
A_55_P2044932	ENSMUSG00000063234	G protein-coupled receptor 84 [Source:MGI Symbol;Acc:MGI:1934129]	Gpr84	ENSMUST00000079824	3.58422	10.6225	7.57494	0.000207011	0.0043109	1.10672	7.94317	8.82105	9.72706	12.3192	12.0922	12.8326
A_55_P1965150	ENSMUSG00000002963	polynucleotide kinase 3'- phosphatase [Source:MGI Symbol;Acc:MGI:1891698]	Pnkp	ENSMUST00000003044,ENSMUST00000085410,ENSMUST00000098478,ENSMUST00000107876,ENSMUST00000123015,ENSMUST00000144669,ENSMUST00000145850	-1.39574	12.762	-7.56146	0.000209162	0.00435192	1.09553	13.4709	13.5725	13.3361	12.1761	12.1081	11.9081
A_55_P2269289	ENSMUSG00000022861	diacylglycerol kinase, gamma [Source:MGI Symbol;Acc:MGI:105060]	Dgkg	ENSMUST00000023578,ENSMUST00000089925	-1.82546	3.38232	-7.55869	0.000209607	0.00435579	1.09323	4.51969	4.50699	3.85848	2.52454	2.50525	2.37899
A_51_P430620	ENSMUSG00000027010	solute carrier family 25 (mitochondrial carrier, Aralar), member 12 [Source:MGI Symbol;Acc:MGI:1926080]	Slc25a12	ENSMUST00000028396,ENSMUST00000151937	1.5356	11.8973	7.55804	0.000209712	0.00435579	1.09269	11.1631	11.0689	11.1566	12.6495	12.4182	12.9278
A_55_P1960416	ENSMUSG00000052384	leucine rich repeat containing 33 [Source:MGI Symbol;Acc:MGI:2445095]	Lrrc33	ENSMUST00000099991,ENSMUST00000115163,ENSMUST00000115165,ENSMUST00000126869,ENSMUST00000143682	-1.57077	14.4638	-7.55474	0.000210243	0.00436304	1.08995	14.999	15.4098	15.3388	13.8537	13.5136	13.668
A_55_P2038757	ENSMUSG00000006219	filamin binding LIM protein 1 [Source:MGI Symbol;Acc:MGI:1921452]	Fblim1	ENSMUST00000006381,ENSMUST00000105784,ENSMUST00000105785	-2.29325	10.8702	-7.5517	0.000210735	0.00436946	1.08742	12.27	12.2993	11.4812	9.74432	10.022	9.40453
A_52_P495372	ENSMUSG00000025209	progressive external ophthalmoplegia 1 (human) [Source:MGI Symbol;Acc:MGI:2137410]	Peo1	ENSMUST00000026227,ENSMUST00000166955	-2.53884	4.88449	-7.54987	0.000211031	0.00437182	1.08589	6.10565	6.40484	5.95122	4.27261	3.10427	3.46832
A_55_P2063396	ENSMUSG00000053581	zinc finger, AN1-type domain 2A [Source:MGI Symbol;Acc:MGI:2140729]	Zfand2a	ENSMUST00000079996,ENSMUST00000110851	-2.31657	12.8408	-7.54782	0.000211363	0.00437493	1.08419	14.4028	14.1389	13.4556	11.7564	11.9239	11.3674
A_55_P2095039	ENSMUSG00000043924	RIKEN cDNA A330049M08 gene [Source:MGI Symbol;Acc:MGI:2444888]	A330049M08Rik	ENSMUST00000064481,ENSMUST00000105858,ENSMUST00000105859,ENSMUST00000105860	-1.99103	4.60913	-7.54339	0.000212085	0.00438608	1.0805	6.01106	5.34039	5.46249	3.8781	3.32872	3.63403
A_55_P2096797	ENSMUSG00000070390	NLR family, pyrin domain containing 1B [Source:MGI Symbol;Acc:MGI:3582959]	Nlrp1b	ENSMUST00000108515,ENSMUST00000136493	-3.19672	7.25051	-7.54198	0.000212314	0.00438703	1.07933	9.14525	9.47243	7.92892	5.62564	5.40783	5.92297
A_55_P2182806	ENSMUSG00000021504	xylosylprotein beta1,4-galactosyltransferase, polypeptide 7 (galactosyltransferase I) [Source:MGI Symbol;Acc:MGI:2384987]	B4galt7	ENSMUST00000064701,ENSMUST00000100764	-1.8756	10.8691	-7.5381	0.000212948	0.00438822	1.0761	12.1124	11.7315	11.5768	10.039	10.1632	9.59168
A_51_P450296	ENSMUSG00000039759	THAP domain containing, apoptosis associated protein 3 [Source:MGI Symbol;Acc:MGI:1917126]	Thap3	ENSMUST00000036680,ENSMUST00000105665	-2.34264	8.10443	-7.53655	0.000213203	0.00438822	1.0748	9.34639	9.57208	8.90879	6.57338	6.76477	7.46117
A_55_P2128646	ENSMUSG00000006715	geminin [Source:MGI Symbol;Acc:MGI:1927344]	Gmnn	ENSMUST00000006898,ENSMUST00000110382	-2.38982	8.10558	-7.53611	0.000213275	0.00438822	1.07444	9.53417	9.45424	8.91305	7.11095	7.26503	6.35601
A_55_P2156274	ENSMUSG00000031557	pleckstrin homology domain-containing, family A (phosphoinositide binding specific) member 2 [Source:MGI Symbol;Acc:MGI:1928144]	Plekha2	ENSMUST00000064883,ENSMUST00000128715	1.45172	10.3449	7.53543	0.000213386	0.00438822	1.07387	9.62475	9.4922	9.74029	10.9908	10.9441	11.2775
A_55_P2056186	ENSMUSG00000064326	SIVA1, apoptosis-inducing factor [Source:MGI Symbol;Acc:MGI:1353606]	Siva1	ENSMUST00000021728,ENSMUST00000109755	-1.95628	10.2273	-7.5354	0.000213393	0.00438822	1.07384	11.2162	11.505	10.8952	9.52711	9.31409	8.90633
A_55_P2142863	ENSMUSG00000022906	poly (ADP-ribose) polymerase family, member 9 [Source:MGI Symbol;Acc:MGI:1933117]	Parp9	ENSMUST00000023622,ENSMUST00000114878,ENSMUST00000114880	1.92824	13.0857	7.53492	0.00021347	0.00438822	1.07345	12.2245	12.4808	11.6595	14.1433	13.985	14.0212
A_52_P638319	ENSMUSG00000091020	predicted gene 5828 [Source:MGI Symbol;Acc:MGI:3644176]	Gm5828	ENSMUST00000071842	2.08862	8.41267	7.53304	0.00021378	0.00439083	1.07187	7.54529	7.49163	7.06816	9.56234	9.80572	9.00288
A_55_P2035667	ENSMUSG00000025059	glycerol kinase [Source:MGI Symbol;Acc:MGI:106594]	Gyk	ENSMUST00000026039,ENSMUST00000113978,ENSMUST00000142152,ENSMUST00000152221,ENSMUST00000156390	2.23213	8.75745	7.5309	0.000214132	0.00439429	1.07009	7.34458	7.39791	8.18166	10.1442	9.86303	9.61333
A_55_P1985788	ENSMUSG00000032010	ubiquitin specific peptidase 2 [Source:MGI Symbol;Acc:MGI:1858178]	Usp2	ENSMUST00000034508	-4.48451	5.26236	-7.51534	0.000216714	0.00444155	1.05711	8.40622	8.03184	6.0758	3.09171	3.00368	2.96494
A_55_P2117375	ENSMUSG00000072847	RIKEN cDNA A530017D24 gene [Source:MGI Symbol;Acc:MGI:2144320]	A530017D24Rik	ENSMUST00000101077,ENSMUST00000148413	-2.29978	8.29848	-7.5148	0.000216805	0.00444155	1.05665	9.53246	9.2827	9.52996	7.45642	7.47031	6.51905
A_55_P2108143	ENSMUSG00000071237	predicted pseudogene 6253 [Source:MGI Symbol;Acc:MGI:3645567]	Gm6253	ENSMUST00000095552	1.89804	11.1861	7.50846	0.000217869	0.00445762	1.05135	10.1399	10.6873	9.8841	12.0523	12.1281	12.2251
A_52_P681310	ENSMUSG00000046223	plasminogen activator, urokinase receptor [Source:MGI Symbol;Acc:MGI:97612]	Plaur	ENSMUST00000002284	1.25576	12.2937	7.5079	0.000217962	0.00445762	1.05089	11.6346	11.692	11.6707	12.9573	12.9545	12.8529
A_55_P2167269	ENSMUSG00000020131	proprotein convertase subtilisin/kexin type 4 [Source:MGI Symbol;Acc:MGI:97514]	Pcsk4	ENSMUST00000020340,ENSMUST00000128653,ENSMUST00000130521,ENSMUST00000137177,ENSMUST00000147132	-2.42119	5.86374	-7.49936	0.000219405	0.00447862	1.04374	6.89739	6.58259	7.74303	4.59342	4.75755	4.60846
A_51_P113403	ENSMUSG00000039908	solute carrier family 26, member 11 [Source:MGI Symbol;Acc:MGI:2444589]	Slc26a11	ENSMUST00000050880,ENSMUST00000151612	-3.86888	9.84131	-7.49912	0.000219446	0.00447862	1.04354	12.2695	12.4233	10.6344	7.96907	8.27011	7.48144
A_51_P220260	ENSMUSG00000024193	PHD finger protein 1 [Source:MGI Symbol;Acc:MGI:98647]	Phf1	ENSMUST00000073724	-1.76402	7.98732	-7.4985	0.00021955	0.00447862	1.04303	8.84034	8.99422	8.77344	6.94594	7.50615	6.86384
A_55_P1960916	ENSMUSG00000035105	EGL nine homolog 3 (C. elegans) [Source:MGI Symbol;Acc:MGI:1932288]	Egln3	ENSMUST00000039516	-2.25589	4.14092	-7.49686	0.000219828	0.00448049	1.04165	5.17757	5.5763	5.05274	2.92471	3.52872	2.58551
A_51_P137419	ENSMUSG00000068129	cystatin F (leukocystatin) [Source:MGI Symbol;Acc:MGI:1298217]	Cst7	ENSMUST00000089200,ENSMUST00000162452	4.68589	7.96231	7.49443	0.000220241	0.00448509	1.03962	5.74799	6.8459	4.26421	10.3398	10.0487	10.5273
A_52_P487615	ENSMUSG00000056069	family with sequence similarity 105, member A [Source:MGI Symbol;Acc:MGI:2687281]	Fam105a	ENSMUST00000069955,ENSMUST00000100739	-2.63109	9.95511	-7.48784	0.000221367	0.00450421	1.03409	11.2542	11.8365	10.7213	8.7585	8.95225	8.20795
A_52_P533724	ENSMUSG00000034154	INO80 homolog (S. cerevisiae) [Source:MGI Symbol;Acc:MGI:1915392]	Ino80	ENSMUST00000049920,ENSMUST00000110808,ENSMUST00000110809	1.51977	6.6577	7.47787	0.000223081	0.00453523	1.02573	5.69133	6.00478	5.99735	7.22807	7.41711	7.60757
A_51_P333349	ENSMUSG00000039886	transmembrane protein 120A [Source:MGI Symbol;Acc:MGI:2686991]	Tmem120a	ENSMUST00000043378,ENSMUST00000141779	-1.3419	11.9436	-7.473	0.000223924	0.0045485	1.02165	12.721	12.4614	12.6613	11.2284	11.2255	11.3641
A_55_P2072576	ENSMUSG00000043458	protocadherin beta 12 [Source:MGI Symbol;Acc:MGI:2136747]	Pcdhb12	ENSMUST00000055495	2.2829	5.38403	7.46645	0.000225064	0.00456778	1.01615	4.51969	4.60147	3.60658	6.40824	6.62545	6.54276
A_51_P467224	ENSMUSG00000027204	fibrillin 1 [Source:MGI Symbol;Acc:MGI:95489]	Fbn1	ENSMUST00000028633,ENSMUST00000103234	2.82632	4.04192	7.4573	0.000226666	0.00459292	1.00845	2.41636	3.01456	2.45536	6.22443	5.04752	5.09328
A_55_P2087876	ENSMUSG00000020453	POZ (BTB) and AT hook containing zinc finger 1 [Source:MGI Symbol;Acc:MGI:1891832]	Patz1	ENSMUST00000094471,ENSMUST00000136285,ENSMUST00000144396,ENSMUST00000153603	-1.52832	6.44839	-7.45647	0.000226812	0.00459292	1.00776	7.18232	7.38718	7.06816	5.73315	5.45133	5.8682
A_52_P267391	ENSMUSG00000066258	tripartite motif-containing 12A [Source:MGI Symbol;Acc:MGI:1923931]	Trim12a	ENSMUST00000033213,ENSMUST00000106837,ENSMUST00000106839,ENSMUST00000142641	1.73736	12.4069	7.45611	0.000226877	0.00459292	1.00745	11.6297	11.8263	11.1586	13.3867	13.1652	13.2749
A_52_P392674	ENSMUSG00000025287	acyl-CoA thioesterase 9 [Source:MGI Symbol;Acc:MGI:1928939]	Acot9	ENSMUST00000026324,ENSMUST00000126200,ENSMUST00000131332	1.40062	11.7578	7.44239	0.000229307	0.00463512	0.9959	11.0541	10.8759	11.2425	12.5175	12.3681	12.4887
A_55_P2181678	ENSMUSG00000056268	DENN/MADD domain containing 1B [Source:MGI Symbol;Acc:MGI:2447812]	Dennd1b	ENSMUST00000070283	2.03963	3.68385	7.44216	0.000229348	0.00463512	0.995704	2.84208	2.23302	2.917	4.96455	4.37935	4.76709
A_51_P472726	ENSMUSG00000022090	PDZ and LIM domain 2 [Source:MGI Symbol;Acc:MGI:2384850]	Pdlim2	ENSMUST00000022681,ENSMUST00000129174,ENSMUST00000153735	-1.39319	10.9587	-7.43361	0.000230878	0.00466209	0.9885	11.516	11.8721	11.578	10.3163	10.2243	10.2459
A_51_P301736	ENSMUSG00000022052	protein phosphatase 2 (formerly 2A), regulatory subunit B (PR 52), alpha isoform [Source:MGI Symbol;Acc:MGI:1919228]	Ppp2r2a	ENSMUST00000089230	1.35166	12.6829	7.43088	0.00023137	0.00466811	0.986189	12.0147	11.8926	12.114	13.2739	13.2959	13.5064
A_55_P2182675	ENSMUSG00000036587	fucosyltransferase 7 [Source:MGI Symbol;Acc:MGI:107692]	Fut7	ENSMUST00000041654,ENSMUST00000100320,ENSMUST00000114278	-3.77087	4.70291	-7.42745	0.000231987	0.00467274	0.983301	6.76967	7.32995	5.66541	3.28945	3.04702	2.11595
A_55_P2018292	ENSMUSG00000033352	mitogen-activated protein kinase kinase 4 [Source:MGI Symbol;Acc:MGI:1346869]	Map2k4	ENSMUST00000046963	2.34844	9.5477	7.42744	0.00023199	0.00467274	0.98329	8.11094	8.36471	8.64477	10.9775	11.0713	10.1169
A_55_P1985815	ENSMUSG00000076861	T cell receptor alpha variable 18 [Source:MGI Symbol;Acc:MGI:3649382]	Trav18	ENSMUST00000103673	2.03139	3.28103	7.42624	0.000232207	0.00467319	0.982274	2.06936	2.43594	2.29071	4.75116	4.26708	3.87194
A_66_P127567	ENSMUSG00000010097	nuclear RNA export factor 1 homolog (S. cerevisiae) [Source:MGI Symbol;Acc:MGI:1858330]	Nxf1	ENSMUST00000010241	1.72943	14.3049	7.42168	0.000233034	0.00468217	0.978422	13.1759	13.3667	13.778	15.3199	15.2301	14.9589
A_55_P2053266	ENSMUSG00000026811	ST6 (alpha-N-acetyl-neuraminyl-2,3-beta-galactosyl-1,3)-N-acetylgalactosaminide alpha-2,6-sialyltransferase 6 [Source:MGI Symbol;Acc:MGI:1355316]	St6galnac6	ENSMUST00000072111,ENSMUST00000081879,ENSMUST00000095044,ENSMUST00000095045,ENSMUST00000113290,ENSMUST00000145782,ENSMUST00000146504	-1.60067	11.6133	-7.42162	0.000233044	0.00468217	0.978374	12.6328	12.4665	12.1416	10.784	11.0002	10.6547
A_55_P1962339	ENSMUSG00000040365	tripartite motif-containing 41 [Source:MGI Symbol;Acc:MGI:2384814]	Trim41	ENSMUST00000047145	-1.61331	13.9907	-7.41964	0.000233403	0.00468374	0.976705	14.5002	14.8705	15.0214	13.0718	13.117	13.3633
A_52_P144285	ENSMUSG00000055184	family with sequence similarity 72, member A [Source:MGI Symbol;Acc:MGI:1919669]	Fam72a	ENSMUST00000068613	2.26436	9.79592	7.41799	0.000233704	0.00468374	0.975308	8.27837	8.46692	9.24591	11.1763	10.7245	10.8835
A_55_P2372902	ENSMUSG00000052291	RIKEN cDNA 5330438D12 gene [Source:MGI Symbol;Acc:MGI:3026931]	5330438D12Rik	ENSMUST00000064101	-1.34805	7.41138	-7.41797	0.000233708	0.00468374	0.975287	8.00861	8.04992	8.19767	6.66338	6.89473	6.65395
A_55_P1983448	ENSMUSG00000001020	S100 calcium binding protein A4 [Source:MGI Symbol;Acc:MGI:1330282]	S100a4	ENSMUST00000001046,ENSMUST00000107330	-1.99224	15.8838	-7.4161	0.000234048	0.00468664	0.973711	17.1403	17.1438	16.3556	14.828	14.8372	14.9977
A_55_P2018549	ENSMUSG00000034424	glycine cleavage system protein H (aminomethyl carrier) [Source:MGI Symbol;Acc:MGI:1915383]	Gcsh	ENSMUST00000040484	-1.43357	11.5272	-7.41468	0.000234307	0.0046879	0.972513	12.239	12.4651	12.0279	10.7935	10.7835	10.8543
A_51_P496432	ENSMUSG00000018796	acyl-CoA synthetase long-chain family member 1 [Source:MGI Symbol;Acc:MGI:102797]	Acsl1	ENSMUST00000034046	2.27003	13.8539	7.41209	0.000234781	0.00468965	0.97032	12.601	12.23	13.3255	14.8949	14.9977	15.074
A_55_P2012989	ENSMUSG00000038179	SLAM family member 7 [Source:MGI Symbol;Acc:MGI:1922595]	Slamf7	ENSMUST00000062219	2.79882	12.2336	7.41132	0.000234923	0.00468965	0.969668	10.6569	10.1965	11.6491	13.6283	13.6143	13.6564
A_55_P1991770	ENSMUSG00000020388	PDZ and LIM domain 4 [Source:MGI Symbol;Acc:MGI:1353470]	Pdlim4	ENSMUST00000018755	-1.92578	12.4174	-7.411	0.000234982	0.00468965	0.969396	13.4716	13.0575	13.6118	11.1589	11.3912	11.8134
A_55_P2080598	ENSMUSG00000028475	RIKEN cDNA 5430416O09 gene [Source:MGI Symbol;Acc:MGI:1918656]	5430416O09Rik	ENSMUST00000131248	1.77977	3.09785	7.40992	0.00023518	0.00468971	0.96848	2.50682	2.13655	1.98052	4.1698	4.1164	3.67699
A_55_P1971579	ENSMUSG00000029098	acyl-Coenzyme A oxidase 3, pristanoyl [Source:MGI Symbol;Acc:MGI:1933156]	Acox3	ENSMUST00000068563,ENSMUST00000114238	-1.98388	9.90858	-7.40758	0.000235608	0.00469434	0.966508	11.045	11.1521	10.5045	8.79595	9.26302	8.69095
A_55_P2102471	ENSMUSG00000089906	predicted pseudogene 6428 [Source:MGI Symbol;Acc:MGI:3649065]	Gm6428	ENSMUST00000161062	1.31807	13.2882	7.4017	0.000236692	0.0047042	0.96153	12.5664	12.6358	12.6854	14.0177	14.0342	13.7899
A_55_P2091631	ENSMUSG00000044881	coiled-coil-helix-coiled-coil-helix domain containing 8 [Source:MGI Symbol;Acc:MGI:1915435]	Chchd8	ENSMUST00000054310,ENSMUST00000120454	-1.33648	9.76166	-7.40156	0.000236718	0.0047042	0.961411	10.4091	10.5766	10.304	9.13554	8.99331	9.1514
A_51_P222283	ENSMUSG00000074064	malonyl-CoA decarboxylase [Source:MGI Symbol;Acc:MGI:1928485]	Mlycd	ENSMUST00000098367,ENSMUST00000145121,ENSMUST00000164602	-1.54523	11.2779	-7.40143	0.000236742	0.0047042	0.961301	12.3297	11.8952	11.9266	10.3893	10.4628	10.6638
A_55_P2097665	ENSMUSG00000047446	ADP-ribosylation factor-like 4A [Source:MGI Symbol;Acc:MGI:99437]	Arl4a	ENSMUST00000101472,ENSMUST00000136441,ENSMUST00000144910,ENSMUST00000146905	2.4196	7.7305	7.40064	0.000236888	0.0047042	0.960633	6.88743	6.85776	5.81692	9.03538	8.94349	8.84204
A_55_P1964403	ENSMUSG00000029722	ArfGAP with FG repeats 2 [Source:MGI Symbol;Acc:MGI:2443267]	Agfg2	ENSMUST00000031736,ENSMUST00000100544,ENSMUST00000147518	-1.87191	6.28069	-7.39701	0.000237562	0.00471368	0.957552	7.41956	7.44205	6.78833	5.48005	5.43542	5.11875
A_55_P2088033	ENSMUSG00000090881	predicted gene 6904 [Source:MGI Symbol;Acc:MGI:3644962]	Gm6904	ENSMUST00000168702	4.12864	5.55794	7.39357	0.000238201	0.00472244	0.95464	3.75617	4.4712	2.25351	7.59963	7.35502	7.91213
A_51_P400217	ENSMUSG00000059305	pre-B lymphocyte gene 1 [Source:MGI Symbol;Acc:MGI:98936]	Vpreb1	ENSMUST00000075017,ENSMUST00000132272,ENSMUST00000135276	-2.26939	4.95728	-7.39209	0.000238477	0.00472244	0.953384	5.66541	6.14287	6.46765	3.84246	4.20961	3.41568
A_66_P124817	ENSMUSG00000045969	inhibitor of growth family, member 1 [Source:MGI Symbol;Acc:MGI:1349481]	Ing1	ENSMUST00000054399,ENSMUST00000116493	-1.61944	6.93789	-7.39146	0.000238595	0.00472244	0.952849	7.4509	7.98346	7.80847	6.11025	6.29852	5.97573
A_52_P133436	ENSMUSG00000034247	pleckstrin homology domain containing, family M (with RUN domain) member 1 [Source:MGI Symbol;Acc:MGI:2443207]	Plekhm1	ENSMUST00000041272	-1.31977	12.4757	-7.38674	0.000239476	0.00473598	0.948849	13.2032	13.1687	13.0349	11.9099	11.6757	11.8619
A_51_P492047	ENSMUSG00000022938	family with sequence similarity 3, member B [Source:MGI Symbol;Acc:MGI:1270150]	Fam3b	ENSMUST00000049721,ENSMUST00000125475	3.43458	4.94064	7.37538	0.000241614	0.00477082	0.93921	2.65098	2.77715	4.24192	7.06342	6.43216	6.4782
A_30_P01021631	ENSMUSG00000092274	nuclear paraspeckle assembly transcript 1 (non-protein coding) [Source:MGI Symbol;Acc:MGI:1914211]	Neat1	ENSMUST00000173672,ENSMUST00000174287	-2.08092	14.4312	-7.37527	0.000241636	0.00477082	0.939111	15.1429	15.6019	15.6702	12.9712	13.4092	13.7918
A_30_P01024796	ENSMUSG00000058997	RIKEN cDNA 1300010F03 gene [Source:MGI Symbol;Acc:MGI:1919008]	1300010F03Rik	ENSMUST00000012714,ENSMUST00000040990,ENSMUST00000046069	1.90659	3.22592	7.37277	0.00024211	0.00477624	0.936985	2.41636	2.32641	2.0751	4.23744	3.75486	4.54533
A_51_P198645	ENSMUSG00000022438	parvin, beta [Source:MGI Symbol;Acc:MGI:2153063]	Parvb	ENSMUST00000023072	-1.51159	8.06113	-7.37059	0.000242524	0.00478047	0.935133	8.84919	8.86602	8.73556	7.03774	7.32573	7.55253
A_55_P2108868	ENSMUSG00000022009	nuclear fragile X mental retardation protein interacting protein 1 [Source:MGI Symbol;Acc:MGI:1351474]	Nufip1	ENSMUST00000022586	1.36008	7.7593	7.36774	0.000243065	0.0047872	0.932715	7.16845	7.02239	7.04693	8.57604	8.25537	8.4866
A_51_P229676	ENSMUSG00000032369	phospholipid scramblase 1 [Source:MGI Symbol;Acc:MGI:893575]	Plscr1	ENSMUST00000093801	1.46559	10.8852	7.36574	0.000243447	0.00478922	0.931012	10.0529	10.0916	10.3128	11.8227	11.6091	11.4223
A_55_P2192961	ENSMUSG00000091576	tripartite motif-containing 30B [Source:MGI Symbol;Acc:MGI:4821256]	Trim30b	ENSMUST00000171830	4.38648	5.51409	7.36442	0.000243699	0.00478922	0.929888	3.3622	4.50699	2.09335	7.55061	7.48882	8.08253
A_52_P487024	ENSMUSG00000042772	Smg-7 homolog, nonsense mediated mRNA decay factor (C. elegans) [Source:MGI Symbol;Acc:MGI:2682334]	Smg7	ENSMUST00000043560,ENSMUST00000073441,ENSMUST00000111836,ENSMUST00000164030	1.34253	9.53944	7.36165	0.000244229	0.00478922	0.927532	8.82213	8.76079	9.0216	10.2266	10.0988	10.3067
A_55_P1965416	ENSMUSG00000027546	ATPase, class II, type 9A [Source:MGI Symbol;Acc:MGI:1330826]	Atp9a	ENSMUST00000029060,ENSMUST00000109175,ENSMUST00000109176,ENSMUST00000109177	-1.54305	10.3021	-7.36129	0.000244298	0.00478922	0.927225	10.7726	11.1176	11.3307	9.49989	9.52257	9.56923
A_51_P488991	ENSMUSG00000032014	OAF homolog (Drosophila) [Source:MGI Symbol;Acc:MGI:94852]	Oaf	ENSMUST00000034512	4.72413	6.68811	7.36032	0.000244483	0.00478922	0.926405	4.69795	5.3976	2.88258	9.32371	9.22321	8.6036
A_55_P2002093	ENSMUSG00000026975	WD repeat domain 85 [Source:MGI Symbol;Acc:MGI:1914478]	Wdr85	ENSMUST00000028351,ENSMUST00000126909,ENSMUST00000146382	-1.68943	7.56742	-7.35913	0.000244711	0.00478922	0.925392	8.51066	8.32945	8.39632	6.97284	6.85664	6.33865
A_51_P199135	ENSMUSG00000015396	CD83 antigen [Source:MGI Symbol;Acc:MGI:1328316]	Cd83	ENSMUST00000015540,ENSMUST00000168861	2.36664	13.6209	7.35894	0.000244748	0.00478922	0.925228	11.8319	12.5692	12.9116	14.8304	14.547	15.0352
A_55_P2021216	ENSMUSG00000017561	cytokine receptor-like factor 3 [Source:MGI Symbol;Acc:MGI:1860086]	Crlf3	ENSMUST00000061283,ENSMUST00000103233	1.55113	13.913	7.35744	0.000245036	0.00478922	0.923952	12.9701	12.9997	13.4426	14.7718	14.7349	14.559
A_66_P114381	ENSMUSG00000018427	yippee-like 2 (Drosophila) [Source:MGI Symbol;Acc:MGI:1925114]	Ypel2	ENSMUST00000018571	-4.01698	5.3791	-7.357	0.000245122	0.00478922	0.923573	8.17029	7.83966	6.15284	3.28945	3.75486	3.06753
A_55_P2008258	ENSMUSG00000037814	La ribonucleoprotein domain family, member 1B [Source:MGI Symbol;Acc:MGI:1914604]	Larp1b	ENSMUST00000048490	1.80595	9.77812	7.35677	0.000245166	0.00478922	0.923381	8.96749	8.68658	8.97138	11.0036	10.7518	10.2879
A_52_P223524	ENSMUSG00000015377	family with sequence similarity 116, member B [Source:MGI Symbol;Acc:MGI:1916690]	Fam116b	ENSMUST00000078953	1.77356	6.79722	7.35481	0.000245542	0.00479267	0.921716	5.74799	5.86746	6.11587	7.72214	7.33013	7.99973
A_55_P2129514	ENSMUSG00000064043	transcriptional regulating factor 1 [Source:MGI Symbol;Acc:MGI:2442086]	Trerf1	ENSMUST00000077951	-2.76505	4.79031	-7.35287	0.000245918	0.0047961	0.920057	5.96122	5.63496	6.92235	3.57104	3.04702	3.6053
A_55_P2095108	ENSMUSG00000056014	RIKEN cDNA A430033K04 gene [Source:MGI Symbol;Acc:MGI:3583896]	A430033K04Rik	ENSMUST00000069862	-2.70148	5.30127	-7.34675	0.000247102	0.00481528	0.914845	6.43983	6.79588	6.72031	3.28945	3.88956	4.67256
A_30_P01019839	ENSMUSG00000086276	RIKEN cDNA 2500002B13 gene [Source:MGI Symbol;Acc:MGI:1925603]	2500002B13Rik	ENSMUST00000139440	1.54133	3.37307	7.34569	0.000247307	0.00481536	0.913944	2.79113	2.48991	2.52619	3.95414	4.40284	4.07424
A_51_P155303	ENSMUSG00000024570	ribosome binding factor A [Source:MGI Symbol;Acc:MGI:1915981]	Rbfa	ENSMUST00000025462	-1.47929	10.9911	-7.3438	0.000247675	0.0048186	0.912334	11.637	12.0115	11.5437	10.1912	10.2595	10.3036
A_55_P2243431	ENSMUSG00000059937	ganglioside-induced differentiation-associated-protein 10 [Source:MGI Symbol;Acc:MGI:1338008]	Gdap10	ENSMUST00000075165	2.92141	11.3486	7.3417	0.000248084	0.00482265	0.910543	9.53713	9.49368	10.6329	12.3685	12.7764	13.283
A_55_P2040815	ENSMUSG00000025145	leucine rich repeat containing 45 [Source:MGI Symbol;Acc:MGI:2387183]	Lrrc45	ENSMUST00000026139,ENSMUST00000145781	-2.04804	11.3994	-7.33959	0.000248497	0.00482676	0.908738	12.2852	12.607	12.378	9.97864	10.2622	10.8852
A_55_P2179746	ENSMUSG00000049620	protease, serine, 33 [Source:MGI Symbol;Acc:MGI:2661234]	Prss33	ENSMUST00000164140,ENSMUST00000164910	1.75972	3.67724	7.33761	0.000248883	0.00482747	0.907053	2.59908	3.13929	2.65377	4.30239	4.77548	4.59342
A_55_P2166799	ENSMUSG00000093537	predicted gene 7584 [Source:MGI Symbol;Acc:MGI:3647027]	Gm7584	ENSMUST00000175829	2.52731	4.02283	7.33734	0.000248936	0.00482747	0.906821	2.55588	3.13929	2.58237	5.62564	5.60918	4.62464
A_55_P1966664	ENSMUSG00000033102	CDC14 cell division cycle 14 homolog B (S. cerevisiae) [Source:MGI Symbol;Acc:MGI:2441808]	Cdc14b	ENSMUST00000039318,ENSMUST00000109769,ENSMUST00000109770	-1.44801	8.62096	-7.33523	0.00024935	0.00483158	0.905021	9.46798	9.45085	9.11606	7.86995	8.04058	7.78033
A_55_P2019601	ENSMUSG00000062783	component of Sp100-rs [Source:RefSeq peptide;Acc:NP_291094]	AC132444.1	ENSMUST00000078827	2.82933	7.48419	7.33295	0.000249797	0.00483633	0.903077	6.71304	6.23558	5.25994	9.09564	8.73864	8.86227
A_55_P2087647	ENSMUSG00000035637	glyoxylate reductase/hydroxypyruvate reductase [Source:MGI Symbol;Acc:MGI:1923488]	Grhpr	ENSMUST00000045078,ENSMUST00000128973,ENSMUST00000143589,ENSMUST00000150394,ENSMUST00000151631	-1.64244	5.76013	-7.32967	0.000250443	0.00484493	0.900273	6.53064	6.68667	6.52673	4.75116	4.75755	5.30802
A_55_P2040026	ENSMUSG00000027009	integrin alpha 4 [Source:MGI Symbol;Acc:MGI:96603]	Itga4	ENSMUST00000028395,ENSMUST00000099972	1.53977	12.4883	7.32702	0.000250967	0.00484964	0.898006	11.4974	11.8913	11.7665	13.4535	13.2722	13.0487
A_51_P285487	ENSMUSG00000036537	ring finger protein 113A1 [Source:MGI Symbol;Acc:MGI:1917192]	Rnf113a1	ENSMUST00000046433	-1.98562	6.40734	-7.32639	0.000251091	0.00484964	0.89747	7.56615	7.23374	7.40056	5.87116	5.37971	4.99273
A_55_P2142858	ENSMUSG00000022906	poly (ADP-ribose) polymerase family, member 9 [Source:MGI Symbol;Acc:MGI:1933117]	Parp9	ENSMUST00000114877	2.17776	6.82577	7.32486	0.000251394	0.00485	0.89616	5.74799	6.12871	5.33398	7.53015	8.26145	7.95235
A_30_P01026813	ENSMUSG00000026784	prenyl (solanesyl) diphosphate synthase, subunit 1 [Source:MGI Symbol;Acc:MGI:1889278]	Pdss1	ENSMUST00000053729,ENSMUST00000139472,ENSMUST00000149229	1.51412	4.16831	7.32425	0.000251514	0.00485	0.895642	3.67699	3.27157	3.28518	5.0305	4.98911	4.75648
A_55_P2017510	ENSMUSG00000034105	RIKEN cDNA 4632415K11 gene [Source:MGI Symbol;Acc:MGI:1921597]	4632415K11Rik	ENSMUST00000049156	-1.60924	5.51453	-7.31841	0.000252673	0.00486508	0.890654	6.07451	6.58259	6.30035	4.7228	4.51188	4.89506
A_51_P202801	ENSMUSG00000029408	ATP-binding cassette, sub-family B (MDR/TAP), member 9 [Source:MGI Symbol;Acc:MGI:1861729]	Abcb9	ENSMUST00000031354	-1.52995	8.51504	-7.31827	0.000252702	0.00486508	0.890528	9.43932	9.44085	8.95986	7.71557	7.80847	7.72617
A_66_P106072	ENSMUSG00000049686	ORAI calcium release-activated calcium modulator 1 [Source:MGI Symbol;Acc:MGI:1925542]	Orai1	ENSMUST00000121652	-1.58139	8.22181	-7.317	0.000252955	0.00486603	0.889444	9.03365	8.95324	9.05062	7.67893	7.51942	7.095
A_55_P1957967	ENSMUSG00000030986	DEAH (Asp-Glu-Ala-His) box polypeptide 32 [Source:MGI Symbol;Acc:MGI:2141813]	Dhx32	ENSMUST00000033290,ENSMUST00000063669,ENSMUST00000106139,ENSMUST00000140593	-1.92427	10.3299	-7.31455	0.000253445	0.00486726	0.887344	11.6536	11.4274	10.795	9.33983	9.43213	9.33126
A_55_P1955562	ENSMUSG00000021978	exostoses (multiple)-like 3 [Source:MGI Symbol;Acc:MGI:1860765]	Extl3	ENSMUST00000022550	-1.42141	11.7619	-7.31393	0.000253567	0.00486726	0.886821	12.6355	12.517	12.2654	11.1757	11.0503	10.9275
A_55_P2150757	ENSMUSG00000054206	granzyme M (lymphocyte met-ase 1) [Source:MGI Symbol;Acc:MGI:99549]	Gzmm	ENSMUST00000020549,ENSMUST00000151213	-2.1041	5.06393	-7.31363	0.000253628	0.00486726	0.88656	6.15223	5.89536	6.30035	3.57104	4.51188	3.95271
A_66_P128761	ENSMUSG00000066677	pyrin domain containing 3 [Source:MGI Symbol;Acc:MGI:2442822]	Pydc3	ENSMUST00000085876,ENSMUST00000169857	6.2013	7.38587	7.30482	0.000255396	0.00489728	0.879019	4.81118	5.76957	2.27491	10.5144	10.25	10.6951
A_51_P178872	ENSMUSG00000071660	tetratricopeptide repeat domain 9C [Source:MGI Symbol;Acc:MGI:1917637]	Ttc9c	ENSMUST00000088092,ENSMUST00000096751,ENSMUST00000153281	1.96181	9.34677	7.3033	0.000255704	0.00489867	0.877712	8.35457	8.44498	8.29803	10.1712	9.96843	10.8434
A_30_P01023083	ENSMUSG00000029798	hect domain and RLD 6 [Source:MGI Symbol;Acc:MGI:1914388]	Herc6	ENSMUST00000031817	1.99247	4.76771	7.30186	0.000255994	0.00489867	0.876482	3.3622	3.95414	3.9981	5.87116	5.40783	6.01285
A_51_P174434	ENSMUSG00000064128	centromere protein J [Source:MGI Symbol;Acc:MGI:2684927]	Cenpj	ENSMUST00000065302	1.38124	9.69166	7.30142	0.000256082	0.00489867	0.876109	8.99461	8.92509	9.08343	10.5059	10.1659	10.4751
A_55_P2000930	ENSMUSG00000070871	cyclin Y-like 1 [Source:MGI Symbol;Acc:MGI:2138614]	Ccnyl1	ENSMUST00000094898,ENSMUST00000114077	1.43358	9.05821	7.29639	0.000257103	0.00491427	0.871792	8.55985	8.27823	8.18618	9.63897	9.78534	9.90067
A_51_P416059	ENSMUSG00000022848	disrupted in renal carcinoma 2 (human) [Source:MGI Symbol;Acc:MGI:2387188]	Dirc2	ENSMUST00000023554	2.33039	7.82871	7.2945	0.000257487	0.00491504	0.870172	6.94336	6.64577	6.40143	8.38514	9.37826	9.21833
A_52_P286928	ENSMUSG00000082625	predicted gene 15204 [Source:MGI Symbol;Acc:MGI:3648402]	Gm15204	ENSMUST00000119454	1.43602	8.41024	7.29286	0.000257821	0.00491504	0.868765	7.66208	7.50662	7.90799	9.24848	9.1323	9.00397
A_55_P2123502	ENSMUSG00000053062	junction adhesion molecule 2 [Source:MGI Symbol;Acc:MGI:1933820]	Jam2	ENSMUST00000114195,ENSMUST00000138054	2.12991	3.80804	7.29236	0.000257923	0.00491504	0.868337	2.89643	3.13929	2.19355	5.06911	4.68582	4.86407
A_51_P154842	ENSMUSG00000053765	2'-5' oligoadenylate synthetase 1F [Source:MGI Symbol;Acc:MGI:2180855]	Oas1f	ENSMUST00000057814	1.59403	14.7664	7.29216	0.000257963	0.00491504	0.868166	13.9366	14.2282	13.7434	15.3861	15.5266	15.7777
A_66_P124139	ENSMUSG00000018654	IKAROS family zinc finger 1 [Source:MGI Symbol;Acc:MGI:1342540]	Ikzf1	ENSMUST00000076700	2.94024	9.99626	7.28985	0.000258435	0.00491663	0.866183	7.83158	8.36956	9.37726	11.4765	11.2836	11.639
A_52_P529360	ENSMUSG00000051343	RAB11 family interacting protein 5 (class I) [Source:MGI Symbol;Acc:MGI:1098586]	Rab11fip5	ENSMUST00000060837,ENSMUST00000089579,ENSMUST00000169724	-1.96654	12.3297	-7.28974	0.000258457	0.00491663	0.866091	13.5487	13.407	12.9832	11.4657	11.6346	10.939
A_55_P1967315	ENSMUSG00000038976	protein phosphatase 1, regulatory subunit 9B [Source:MGI Symbol;Acc:MGI:2387581]	Ppp1r9b	ENSMUST00000038696,ENSMUST00000107748	-1.32342	12.8714	-7.28664	0.000259091	0.00492478	0.863432	13.4394	13.5545	13.6053	12.2256	12.0572	12.3462
A_52_P423021	ENSMUSG00000047141	zinc finger protein 654 [Source:MGI Symbol;Acc:MGI:1919270]	Zfp654	ENSMUST00000052588	1.82024	6.64605	7.2815	0.000260147	0.00493455	0.859015	6.07451	5.76957	5.36369	7.7535	7.57041	7.34458
A_55_P2091472	ENSMUSG00000078566	BCL2/adenovirus E1B interacting protein 3 [Source:MGI Symbol;Acc:MGI:109326]	Bnip3	ENSMUST00000106112	-1.58782	10.8852	-7.27958	0.000260544	0.00493455	0.857362	11.9041	11.6841	11.449	10.2931	10.1152	9.86551
A_52_P163939	ENSMUSG00000032245	ceroid-lipofuscinosis, neuronal 6 [Source:MGI Symbol;Acc:MGI:2159324]	Cln6	ENSMUST00000034776	-1.33473	10.1298	-7.2785	0.000260765	0.00493455	0.856439	10.8345	10.7608	10.7962	9.32852	9.40074	9.65802
A_55_P1966194	ENSMUSG00000020120	pleckstrin [Source:MGI Symbol;Acc:MGI:1860485]	Plek	ENSMUST00000020321,ENSMUST00000102881	1.36568	15.2766	7.27645	0.00026119	0.00493455	0.854671	14.526	14.5709	14.6843	15.967	16.1353	15.7759
A_55_P2169356	ENSMUSG00000073902	predicted gene 1966 [Source:MGI Symbol;Acc:MGI:3584360]	Gm1966	ENSMUST00000098144	2.16696	12.3546	7.27598	0.000261287	0.00493455	0.854267	11.3274	11.7106	10.7755	13.3092	13.2561	13.749
A_55_P1985793	ENSMUSG00000032198	dedicator of cytokinesis 6 [Source:MGI Symbol;Acc:MGI:1914789]	Dock6	ENSMUST00000034728,ENSMUST00000086329	1.42868	10.49	7.27576	0.000261332	0.00493455	0.854081	9.64707	9.82674	9.85309	10.9701	11.2872	11.3556
A_55_P1964960	ENSMUSG00000024810	interleukin 33 [Source:MGI Symbol;Acc:MGI:1924375]	Il33	ENSMUST00000025724,ENSMUST00000120388	6.37877	5.3364	7.27481	0.000261528	0.00493455	0.853266	2.03057	2.66158	1.74888	10.0042	9.0838	6.48932
A_55_P2147310	ENSMUSG00000042292	MKL (megakaryoblastic leukemia)/myocardin-like 1 [Source:MGI Symbol;Acc:MGI:2384495]	Mkl1	ENSMUST00000042239,ENSMUST00000134469,ENSMUST00000149582	-1.32191	12.6212	-7.27431	0.000261632	0.00493455	0.852836	13.3568	13.3771	13.1125	12.0039	12.0115	11.8652
A_55_P2062058	ENSMUSG00000017734	dysbindin (dystrobrevin binding protein 1) domain containing 2 [Source:MGI Symbol;Acc:MGI:106562]	Dbndd2	ENSMUST00000109349	-1.74184	5.65127	-7.27373	0.000261752	0.00493455	0.852339	6.39493	6.36128	6.81035	5.06911	4.77548	4.49644
A_51_P492595	ENSMUSG00000028920	F-box protein 42 [Source:MGI Symbol;Acc:MGI:1924992]	Fbxo42	ENSMUST00000030757	1.4866	10.7119	7.27345	0.000261811	0.00493455	0.852092	9.95391	10.0278	9.92421	11.649	11.5564	11.1603
A_51_P103929	ENSMUSG00000009376	met proto-oncogene [Source:MGI Symbol;Acc:MGI:96969]	Met	ENSMUST00000080469,ENSMUST00000115442,ENSMUST00000115443,ENSMUST00000148903	1.66328	7.26599	7.2716	0.000262194	0.00493455	0.850505	6.76569	6.18365	6.35372	8.14342	7.90317	8.24629
A_55_P2119388	ENSMUSG00000026872	zinc finger E-box binding homeobox 2 [Source:MGI Symbol;Acc:MGI:1344407]	Zeb2	ENSMUST00000028229,ENSMUST00000152232	1.30013	3.46223	7.27123	0.000262271	0.00493455	0.850187	2.74279	2.95265	2.74106	4.20539	4.01944	4.11205
A_51_P268343	ENSMUSG00000037257	alpha- and gamma-adaptin binding protein [Source:MGI Symbol;Acc:MGI:1914189]	Aagab	ENSMUST00000041551	-1.85472	12.419	-7.27118	0.000262281	0.00493455	0.850146	13.3418	13.5765	13.1208	11.6857	11.7128	11.0765
A_55_P2065966	ENSMUSG00000033323	CTD (carboxy-terminal domain, RNA polymerase II, polypeptide A) phosphatase, subunit 1 [Source:MGI Symbol;Acc:MGI:1926953]	Ctdp1	ENSMUST00000036229,ENSMUST00000114707,ENSMUST00000161003	-1.4702	9.19067	-7.27009	0.000262508	0.00493494	0.84921	9.97186	10.119	9.68642	8.31964	8.58523	8.46182
A_55_P2111790	ENSMUSG00000028214	GTP binding protein (gene overexpressed in skeletal muscle) [Source:MGI Symbol;Acc:MGI:99844]	Gem	ENSMUST00000029868,ENSMUST00000108304	4.54145	6.41591	7.26401	0.000263777	0.00495146	0.843973	4.85131	4.82331	2.76093	8.93119	9.0687	8.06001
A_55_P1976242	ENSMUSG00000031511	Rho guanine nucleotide exchange factor (GEF7) [Source:MGI Symbol;Acc:MGI:1860493]	Arhgef7	ENSMUST00000074856,ENSMUST00000098938,ENSMUST00000110904,ENSMUST00000110910,ENSMUST00000110911,ENSMUST00000110914	-1.95773	12.7492	-7.2639	0.0002638	0.00495146	0.843878	13.8178	13.9751	13.3913	11.5629	11.5674	12.1808
A_52_P16877	ENSMUSG00000020023	transmembrane and coiled coil domains 3 [Source:MGI Symbol;Acc:MGI:2442900]	Tmcc3	ENSMUST00000065060,ENSMUST00000117460,ENSMUST00000117929,ENSMUST00000121471,ENSMUST00000171392	1.43209	8.71382	7.25873	0.000264884	0.00496459	0.839427	8.05887	8.1462	7.78824	9.40319	9.29736	9.58904
A_55_P2062603	ENSMUSG00000037270	RIKEN cDNA 4932438A13 gene [Source:MGI Symbol;Acc:MGI:2444631]	4932438A13Rik	ENSMUST00000039841,ENSMUST00000057272,ENSMUST00000099134,ENSMUST00000138950,ENSMUST00000141740,ENSMUST00000146948,ENSMUST00000152564,ENSMUST00000167472	2.24527	8.0261	7.25859	0.000264913	0.00496459	0.839305	6.92852	6.66551	7.11637	9.4761	9.42763	8.54246
A_55_P2035981	ENSMUSG00000038712	family with sequence similarity 63, member A [Source:MGI Symbol;Acc:MGI:1922257]	Fam63a	ENSMUST00000039537,ENSMUST00000107187,ENSMUST00000133762,ENSMUST00000168223	-1.74924	13.8893	-7.25518	0.00026563	0.00496957	0.836372	15.0163	14.9334	14.342	12.9121	12.9937	13.1382
A_51_P342535	ENSMUSG00000014470	ring finger protein 166 [Source:MGI Symbol;Acc:MGI:1915968]	Rnf166	ENSMUST00000014614	-1.4084	12.6298	-7.25455	0.000265765	0.00496957	0.835822	13.3986	13.4775	13.1259	11.878	11.8269	12.0719
A_51_P242414	ENSMUSG00000033039	microtubule associated monoxygenase, calponin and LIM domain containing -like 1 [Source:MGI Symbol;Acc:MGI:105870]	Micall1	ENSMUST00000040320	-1.61746	9.38118	-7.25387	0.000265907	0.00496957	0.83524	10.3259	10.3481	9.89568	8.33554	8.65904	8.72278
A_52_P106259	ENSMUSG00000020122	epidermal growth factor receptor [Source:MGI Symbol;Acc:MGI:95294]	Egfr	ENSMUST00000020329	3.76429	5.20347	7.25323	0.000266043	0.00496957	0.834684	3.07795	3.17841	3.70762	7.90175	7.41407	5.94103
A_55_P2166488	ENSMUSG00000005087	CD44 antigen [Source:MGI Symbol;Acc:MGI:88338]	Cd44	ENSMUST00000005218,ENSMUST00000060516,ENSMUST00000111189,ENSMUST00000111197,ENSMUST00000111198,ENSMUST00000111199,ENSMUST00000111200	2.9067	6.43691	7.2518	0.000266345	0.00496957	0.833453	5.48843	5.25994	4.20231	7.91416	7.47031	8.28629
A_51_P403799	ENSMUSG00000067889	spectrin beta 3 [Source:MGI Symbol;Acc:MGI:1313261]	Spnb3	ENSMUST00000008991	1.87121	3.86665	7.25109	0.000266495	0.00496957	0.832843	3.3622	2.77715	2.65377	5.04839	4.68582	4.67256
A_52_P308875	ENSMUSG00000009585	apolipoprotein B mRNA editing enzyme, catalytic polypeptide 3 [Source:MGI Symbol;Acc:MGI:1933111]	Apobec3	ENSMUST00000177098	2.41214	9.43331	7.25035	0.000266652	0.00496957	0.832203	8.28125	8.75466	7.64582	10.5322	10.4084	10.9775
A_55_P2016540	ENSMUSG00000068742	cryptochrome 2 (photolyase-like) [Source:MGI Symbol;Acc:MGI:1270859]	Cry2	ENSMUST00000090559	-1.69058	8.7677	-7.24947	0.000266838	0.00496957	0.831445	9.67208	9.43294	9.73395	8.09155	8.12713	7.54853
A_55_P2133152	ENSMUSG00000044456	Ras and Rab interactor 3 [Source:MGI Symbol;Acc:MGI:2385708]	Rin3	ENSMUST00000056950,ENSMUST00000101114,ENSMUST00000133820	2.18077	5.45612	7.24595	0.000267584	0.0049796	0.828412	3.94052	4.75966	4.39701	6.54121	6.18214	6.91615
A_51_P519251	ENSMUSG00000030717	nuclear protein 1 [Source:MGI Symbol;Acc:MGI:1891834]	Nupr1	ENSMUST00000032961,ENSMUST00000131174	4.48279	12.6266	7.24373	0.000268056	0.00498078	0.8265	9.6563	9.83755	11.6618	15.3687	15.1472	14.0881
A_65_P12104	ENSMUSG00000030306	transmembrane and tetratricopeptide repeat containing 1 [Source:MGI Symbol;Acc:MGI:3039590]	Tmtc1	ENSMUST00000060095,ENSMUST00000100772	2.33888	4.81137	7.2437	0.000268063	0.00498078	0.82647	4.24632	3.27157	3.40789	5.63728	6.11587	6.18928
A_55_P1991219	ENSMUSG00000004040	signal transducer and activator of transcription 3 [Source:MGI Symbol;Acc:MGI:103038]	Stat3	ENSMUST00000092671,ENSMUST00000103114,ENSMUST00000127638,ENSMUST00000138438,ENSMUST00000156645	1.99764	7.55253	7.24055	0.000268736	0.0049894	0.823751	6.29191	6.55171	6.81753	8.23913	8.40417	9.01076
A_51_P315890	ENSMUSG00000046410	potassium inwardly-rectifying channel, subfamily K, member 6 [Source:MGI Symbol;Acc:MGI:1891291]	Kcnk6	ENSMUST00000085818,ENSMUST00000163596	-1.31794	11.843	-7.23892	0.000269084	0.00499089	0.822345	12.4803	12.5585	12.4671	11.1564	11.0365	11.3592
A_51_P284577	ENSMUSG00000010047	hyaluronoglucosaminidase 2 [Source:MGI Symbol;Acc:MGI:1196334]	Hyal2	ENSMUST00000010191	-1.66888	11.7659	-7.23823	0.000269232	0.00499089	0.821746	12.6763	12.2717	12.8529	10.9096	10.754	11.1306
A_55_P2181994	ENSMUSG00000078580	RIKEN cDNA E430018J23 gene [Source:MGI Symbol;Acc:MGI:2141981]	E430018J23Rik	ENSMUST00000074249,ENSMUST00000163407,ENSMUST00000165495	-1.91618	5.21038	-7.2331	0.000270332	0.00500742	0.817317	5.87116	6.01731	6.61695	4.50943	4.1164	4.13104
A_51_P427171	ENSMUSG00000044350	RIKEN cDNA 9030625A04 gene [Source:MGI Symbol;Acc:MGI:2445077]	9030625A04Rik	ENSMUST00000062789	3.60243	10.6185	7.2301	0.000270979	0.0050133	0.814721	7.93777	8.57316	9.94077	12.5044	12.3249	12.4298
A_55_P2098697	ENSMUSG00000021281	tumor necrosis factor, alpha-induced protein 2 [Source:MGI Symbol;Acc:MGI:104960]	Tnfaip2	ENSMUST00000021710,ENSMUST00000102745,ENSMUST00000109792,ENSMUST00000156003	2.88138	15.0418	7.22968	0.000271068	0.0050133	0.814365	13.2449	13.0914	14.4671	16.2595	16.4408	16.747
A_55_P2113071	ENSMUSG00000042500	eukaryotic translation initiation factor 2C, 4 [Source:MGI Symbol;Acc:MGI:1924100]	Eif2c4	ENSMUST00000084285,ENSMUST00000084286,ENSMUST00000084289	-2.42645	9.0208	-7.22824	0.00027138	0.00501519	0.813119	10.7955	10.2042	9.7024	7.96308	8.03184	7.42779
A_30_P01027770	ENSMUSG00000071335	RIKEN cDNA G630090E17 gene [Source:MGI Symbol;Acc:MGI:3773841]	G630090E17Rik	ENSMUST00000095749	-1.74309	6.82198	-7.22633	0.000271792	0.00501538	0.811468	7.88528	7.74761	7.44768	6.19756	6.05642	5.59731
A_51_P470715	ENSMUSG00000032578	cytokine inducible SH2-containing protein [Source:MGI Symbol;Acc:MGI:103159]	Cish	ENSMUST00000085102,ENSMUST00000163673,ENSMUST00000165664,ENSMUST00000168260	3.76241	8.28835	7.22591	0.000271884	0.00501538	0.811103	6.79198	7.08196	5.34749	10.2681	10.6629	9.57764
A_51_P270899	ENSMUSG00000050605	zinc finger protein 61 [Source:MGI Symbol;Acc:MGI:99663]	Zfp61	ENSMUST00000077780,ENSMUST00000165241	-1.99452	8.74576	-7.22471	0.000272144	0.00501538	0.810063	9.8945	10.0179	9.31672	7.74968	8.05535	7.44047
A_55_P2073169	ENSMUSG00000025330	peptidyl arginine deiminase, type IV [Source:MGI Symbol;Acc:MGI:1338898]	Padi4	ENSMUST00000026381	-1.66007	6.39524	-7.22433	0.000272227	0.00501538	0.809734	7.07181	7.62522	6.9788	5.58535	5.53397	5.5763
A_55_P1989663	ENSMUSG00000025790	solute carrier organic anion transporter family, member 3a1 [Source:MGI Symbol;Acc:MGI:1351867]	Slco3a1	ENSMUST00000026897	4.32664	10.6419	7.22173	0.000272791	0.0050219	0.807486	7.55599	8.01944	9.86022	12.7801	12.5044	13.131
A_66_P136228	ENSMUSG00000022246	retinoic acid induced 14 [Source:MGI Symbol;Acc:MGI:1922896]	Rai14	ENSMUST00000090339,ENSMUST00000169385	-1.80041	9.32294	-7.22055	0.000273048	0.00502278	0.806462	10.667	10.0423	9.96021	8.48781	8.51275	8.26764
A_55_P1973347	ENSMUSG00000085607	predicted gene, 16854 [Source:MGI Symbol;Acc:MGI:4439778]	Gm16854	ENSMUST00000139688	3.12363	11.9157	7.21613	0.00027401	0.00503347	0.802644	10.0988	10.0759	10.8868	12.9829	13.1177	14.3319
A_66_P117058	ENSMUSG00000055923	aminoadipate-semialdehyde dehydrogenase [Source:MGI Symbol;Acc:MGI:2442517]	Aasdh	ENSMUST00000069709,ENSMUST00000120963,ENSMUST00000126741,ENSMUST00000145022	-1.4502	7.68781	-7.21592	0.000274057	0.00503347	0.802457	8.24176	8.6685	8.32846	6.99336	7.05715	6.8376
A_51_P450549	ENSMUSG00000025328	peptidyl arginine deiminase, type III [Source:MGI Symbol;Acc:MGI:1338891]	Padi3	ENSMUST00000026377,ENSMUST00000172098	-2.25701	4.23958	-7.21478	0.000274305	0.00503347	0.801475	5.40375	5.74423	4.95628	3.38469	3.32872	2.6198
A_55_P1970033	ENSMUSG00000020893	period homolog 1 (Drosophila) [Source:MGI Symbol;Acc:MGI:1098283]	Per1	ENSMUST00000021271,ENSMUST00000102605,ENSMUST00000166748	-2.26729	10.3125	-7.21404	0.000274469	0.00503347	0.800826	11.6214	11.5837	11.1335	8.97313	8.79504	9.7685
A_55_P1955632	ENSMUSG00000068735	transformation related protein 53 inducible protein 11 [Source:MGI Symbol;Acc:MGI:2670995]	Trp53i11	ENSMUST00000090554,ENSMUST00000094811,ENSMUST00000111266,ENSMUST00000127173	4.65117	5.41083	7.20667	0.000276086	0.00504791	0.794443	4.15011	3.4614	1.64423	8.1112	7.27027	7.82777
A_52_P305182	ENSMUSG00000039983	coiled-coil domain containing 32 [Source:MGI Symbol;Acc:MGI:2685477]	Ccdc32	ENSMUST00000036470	-1.24473	10.4395	-7.20615	0.0002762	0.00504791	0.793998	11.0785	11.1018	11.0053	9.70702	9.83183	9.91255
A_51_P340816	ENSMUSG00000028696	IAP promoted placental gene [Source:MGI Symbol;Acc:MGI:96581]	Ipp	ENSMUST00000030461,ENSMUST00000106479,ENSMUST00000169272	-1.67197	6.93907	-7.20567	0.000276306	0.00504791	0.79358	7.92013	7.58114	7.82389	6.34292	6.21592	5.7504
A_55_P1987449	ENSMUSG00000029505	E1A binding protein p400 [Source:MGI Symbol;Acc:MGI:1276124]	Ep400	ENSMUST00000041558,ENSMUST00000086645,ENSMUST00000112435,ENSMUST00000112436	1.25089	10.1059	7.20529	0.00027639	0.00504791	0.793249	9.39697	9.57075	9.47367	10.7823	10.7778	10.634
A_55_P2040170	ENSMUSG00000018217	peripheral myelin protein 22 [Source:MGI Symbol;Acc:MGI:97631]	Pmp22	ENSMUST00000018361,ENSMUST00000108702	-1.71331	13.5142	-7.20527	0.000276394	0.00504791	0.793235	14.5436	14.6274	13.9414	12.6319	12.6565	12.6841
A_55_P1972555	ENSMUSG00000031374	zinc finger protein 92 [Source:MGI Symbol;Acc:MGI:108094]	Zfp92	ENSMUST00000033740	1.66161	3.2502	7.20441	0.000276585	0.00504791	0.792484	2.50682	2.27627	2.47509	4.03363	4.43249	3.7769
A_55_P2091473	ENSMUSG00000078566	BCL2/adenovirus E1B interacting protein 3 [Source:MGI Symbol;Acc:MGI:109326]	Bnip3	ENSMUST00000106112	-1.59738	11.5094	-7.20375	0.00027673	0.00504791	0.791913	12.6243	12.3125	11.9875	10.7397	10.7556	10.6369
A_52_P429450	ENSMUSG00000032484	neutrophilic granule protein [Source:MGI Symbol;Acc:MGI:105983]	Ngp	ENSMUST00000035061	-6.96386	5.84264	-7.20066	0.000277414	0.00505652	0.789235	10.258	10.737	6.9788	2.1906	2.80513	2.08639
A_55_P1979217	ENSMUSG00000030083	ankyrin repeat and BTB (POZ) domain containing 1 [Source:MGI Symbol;Acc:MGI:1933148]	Abtb1	ENSMUST00000032169,ENSMUST00000095728	-2.41114	11.5646	-7.19717	0.000278188	0.00506679	0.786205	13.0387	13.2213	12.0505	10.2996	10.3042	10.4732
A_55_P2122329	ENSMUSG00000055053	nuclear factor I/C [Source:MGI Symbol;Acc:MGI:109591]	Nfic	ENSMUST00000105319,ENSMUST00000105320,ENSMUST00000105321	-1.60612	7.9668	-7.18777	0.000280286	0.00509973	0.778043	8.9538	8.68857	8.66723	7.04278	6.95457	7.49387
A_30_P01021573	ENSMUSG00000070327	ring finger protein 213 [Source:MGI Symbol;Acc:MGI:1289196]	Rnf213	ENSMUST00000131035	3.79674	5.74036	7.18716	0.000280422	0.00509973	0.777516	4.08117	4.72898	2.71583	7.48665	7.35502	8.07453
A_55_P2022347	ENSMUSG00000074629	RIKEN cDNA 4930518I15 gene [Source:MGI Symbol;Acc:MGI:1921954]	4930518I15Rik	ENSMUST00000099141	2.29143	6.57835	7.18051	0.000281918	0.00512304	0.771737	5.35948	5.60445	5.33398	7.44884	7.33461	8.38876
A_55_P2156464	ENSMUSG00000017176	5'-nucleotidase, cytosolic III-like [Source:MGI Symbol;Acc:MGI:1915356]	Nt5c3l	ENSMUST00000092688,ENSMUST00000092689,ENSMUST00000107397,ENSMUST00000107398,ENSMUST00000107399,ENSMUST00000154692	-1.31829	7.76428	-7.17882	0.000282299	0.00512338	0.770269	8.27339	8.47108	8.5258	7.01271	7.23948	7.06321
A_55_P1993698	ENSMUSG00000005506	CUGBP, Elav-like family member 1 [Source:MGI Symbol;Acc:MGI:1342295]	Celf1	ENSMUST00000005643,ENSMUST00000068726,ENSMUST00000068747,ENSMUST00000111448,ENSMUST00000111449,ENSMUST00000111451,ENSMUST00000111452	1.39549	8.90835	7.17854	0.000282364	0.00512338	0.770019	8.00153	8.21263	8.41765	9.68894	9.5119	9.61745
A_30_P01021098	ENSMUSG00000006740	kinesin family member 5B [Source:MGI Symbol;Acc:MGI:1098268]	Kif5b	ENSMUST00000025083	1.76383	4.47886	7.17733	0.000282636	0.00512444	0.768973	3.78872	3.64143	3.36069	5.63728	4.98911	5.45594
A_51_P379807	ENSMUSG00000024295	cytochrome P450, family 4, subfamily f, polypeptide 41 pseudogene [Source:MGI Symbol;Acc:MGI:1925125]	Cyp4f41-ps	ENSMUST00000025144	-1.73492	3.44828	-7.17326	0.000283561	0.00513547	0.765426	4.15011	4.31875	4.47837	2.86519	2.18871	2.68855
A_51_P384754	ENSMUSG00000025223	LIM domain binding 1 [Source:MGI Symbol;Acc:MGI:894762]	Ldb1	ENSMUST00000026252,ENSMUST00000056931,ENSMUST00000152946,ENSMUST00000156585	-1.83942	10.555	-7.17276	0.000283673	0.00513547	0.764993	11.3571	11.6903	11.3766	9.34623	9.48459	10.0749
A_55_P1987534	ENSMUSG00000047888	trinucleotide repeat containing 6b [Source:MGI Symbol;Acc:MGI:2443730]	Tnrc6b	ENSMUST00000060230,ENSMUST00000067689	-1.86696	7.25665	-7.1653	0.000285375	0.00515629	0.758496	8.5057	8.33594	7.72875	6.49173	6.15689	6.32089
A_52_P381430	ENSMUSG00000033083	TBC1 domain family, member 4 [Source:MGI Symbol;Acc:MGI:2429660]	Tbc1d4	ENSMUST00000100340,ENSMUST00000110795,ENSMUST00000110796,ENSMUST00000159484,ENSMUST00000159664,ENSMUST00000159668,ENSMUST00000159951,ENSMUST00000160297,ENSMUST00000161991,ENSMUST00000162617	-1.65048	6.05823	-7.16516	0.000285407	0.00515629	0.758375	6.5635	6.8459	7.24101	5.19065	5.33754	5.17078
A_55_P2066007	ENSMUSG00000040860	ciliary rootlet coiled-coil, rootletin [Source:MGI Symbol;Acc:MGI:3529431]	Crocc	ENSMUST00000040222,ENSMUST00000097816,ENSMUST00000102491,ENSMUST00000122846,ENSMUST00000151455,ENSMUST00000168157	-1.76813	6.75108	-7.1641	0.000285648	0.00515629	0.757457	7.33407	7.79163	7.77974	5.97939	5.52083	6.10082
A_55_P2132756	ENSMUSG00000020866	calcium channel, voltage-dependent, T type, alpha 1G subunit [Source:MGI Symbol;Acc:MGI:1201678]	Cacna1g	ENSMUST00000021234,ENSMUST00000050636,ENSMUST00000073986,ENSMUST00000080043,ENSMUST00000100561,ENSMUST00000103166,ENSMUST00000107785,ENSMUST00000107786,ENSMUST00000107788,ENSMUST00000107789,ENSMUST00000107790,ENSMUST00000107791,ENSMUST00000107792,ENSMUST00000107793	3.5824	4.73042	7.16395	0.000285684	0.00515629	0.757321	3.18047	2.13655	3.50066	7.29804	6.45504	5.81179
A_52_P387009	ENSMUSG00000035105	EGL nine homolog 3 (C. elegans) [Source:MGI Symbol;Acc:MGI:1932288]	Egln3	ENSMUST00000039516	-2.37477	4.81647	-7.16168	0.000286204	0.0051618	0.755342	6.14369	6.33954	5.52835	3.79907	3.9855	3.1027
A_65_P03022	ENSMUSG00000033102	CDC14 cell division cycle 14 homolog B (S. cerevisiae) [Source:MGI Symbol;Acc:MGI:2441808]	Cdc14b	ENSMUST00000039318,ENSMUST00000109769	-1.85164	7.3097	-7.16047	0.000286481	0.00516291	0.754292	8.3073	8.39999	7.99928	6.75666	6.40194	5.99305
A_55_P2007001	ENSMUSG00000028988	catenin beta interacting protein 1 [Source:MGI Symbol;Acc:MGI:1915756]	Ctnnbip1	ENSMUST00000030839,ENSMUST00000105692	-1.34515	9.28185	-7.15654	0.000287386	0.00516873	0.750867	10.0926	10.022	9.74872	8.55418	8.70177	8.57188
A_52_P219913	ENSMUSG00000027284	congenital dyserythropoietic anemia, type I (human) [Source:MGI Symbol;Acc:MGI:1916218]	Cdan1	ENSMUST00000110700,ENSMUST00000110701,ENSMUST00000148285	-1.31418	7.54836	-7.15509	0.000287722	0.00516873	0.749597	8.09731	8.25867	8.26037	6.92389	6.72564	7.02428
A_55_P1993594	ENSMUSG00000041477	DCP1 decapping enzyme homolog b (S. cerevisiae) [Source:MGI Symbol;Acc:MGI:2442404]	Dcp1b	ENSMUST00000073909,ENSMUST00000112777,ENSMUST00000127059,ENSMUST00000148617,ENSMUST00000149651	-1.37076	9.93535	-7.15438	0.000287886	0.00516873	0.748978	10.828	10.6037	10.4304	9.17765	9.33517	9.2371
A_55_P2031133	ENSMUSG00000050270	transmembrane protein 220 [Source:MGI Symbol;Acc:MGI:2443691]	Tmem220	ENSMUST00000061786	-1.67799	7.73726	-7.15432	0.000287899	0.00516873	0.748928	8.76292	8.45242	8.51342	7.04278	7.12714	6.52485
A_51_P423509	ENSMUSG00000025384	RIKEN cDNA 2310003H01 gene [Source:MGI Symbol;Acc:MGI:1919135]	2310003H01Rik	ENSMUST00000026448,ENSMUST00000129203,ENSMUST00000135635	-1.66097	6.65056	-7.15397	0.00028798	0.00516873	0.748621	7.42519	7.38718	7.63076	6.01195	5.43542	6.01285
A_51_P308961	ENSMUSG00000028672	3-hydroxy-3-methylglutaryl-Coenzyme A lyase [Source:MGI Symbol;Acc:MGI:96158]	Hmgcl	ENSMUST00000030432,ENSMUST00000148613	-2.04854	13.0797	-7.15344	0.000288102	0.00516873	0.748163	14.4655	14.2854	13.5609	12.1173	12.198	11.851
A_52_P358349	ENSMUSG00000022255	metadherin [Source:MGI Symbol;Acc:MGI:1914404]	Mtdh	ENSMUST00000022865,ENSMUST00000163333,ENSMUST00000169905,ENSMUST00000170050,ENSMUST00000171711	2.08888	13.6034	7.15189	0.000288461	0.00516873	0.746809	12.5081	12.1035	13.0651	14.8101	14.4079	14.7254
A_55_P2075140	ENSMUSG00000025486	sirtuin 3 (silent mating type information regulation 2, homolog) 3 (S. cerevisiae) [Source:MGI Symbol;Acc:MGI:1927665]	Sirt3	ENSMUST00000026559,ENSMUST00000106048	-1.85681	9.08789	-7.1516	0.00028853	0.00516873	0.746551	10.1848	10.1535	9.71052	8.29201	8.42346	7.76296
A_55_P1968068	ENSMUSG00000059552	transformation related protein 53 [Source:MGI Symbol;Acc:MGI:98834]	Trp53	ENSMUST00000005371,ENSMUST00000108657,ENSMUST00000108658,ENSMUST00000163758,ENSMUST00000171247	1.76599	8.40612	7.14456	0.000290164	0.00519028	0.740411	7.59433	7.36968	7.60537	9.64823	9.32878	8.89033
A_55_P1994492	ENSMUSG00000063317	ubiquitin specific peptidase 31 [Source:MGI Symbol;Acc:MGI:1923429]	Usp31	ENSMUST00000046929	1.31285	9.98758	7.14419	0.000290252	0.00519028	0.740082	9.43336	9.14099	9.4191	10.6587	10.5681	10.7052
A_55_P2020661	ENSMUSG00000043964	ORAI calcium release-activated calcium modulator 3 [Source:MGI Symbol;Acc:MGI:3039586]	Orai3	ENSMUST00000061587,ENSMUST00000118865,ENSMUST00000121504	-1.64377	8.17833	-7.14363	0.000290382	0.00519028	0.739595	9.21469	9.07074	8.71522	7.34432	7.12301	7.60201
A_55_P2087528	ENSMUSG00000033767	RIKEN cDNA D930015E06 gene [Source:MGI Symbol;Acc:MGI:2443399]	D930015E06Rik	ENSMUST00000047595,ENSMUST00000052342	-1.73897	10.7036	-7.13013	0.000293553	0.00523546	0.727793	11.836	11.4583	11.4251	9.94221	10.0866	9.47367
A_55_P2106525	ENSMUSG00000032456	nicotinamide nucleotide adenylyltransferase 3 [Source:MGI Symbol;Acc:MGI:1921330]	Nmnat3	ENSMUST00000035031,ENSMUST00000112935,ENSMUST00000112937	-2.02862	9.43497	-7.13009	0.000293562	0.00523546	0.727759	10.4746	10.3717	10.5015	8.60882	8.80194	7.8512
A_55_P2133806	ENSMUSG00000025571	trinucleotide repeat containing 6C [Source:MGI Symbol;Acc:MGI:2443265]	Tnrc6c	ENSMUST00000026658,ENSMUST00000106344	-1.82058	8.08066	-7.13003	0.000293576	0.00523546	0.727708	9.16202	9.16015	8.65067	7.50932	7.09595	6.90584
A_55_P1985768	ENSMUSG00000034714	tweety homolog 2 (Drosophila) [Source:MGI Symbol;Acc:MGI:2157091]	Ttyh2	ENSMUST00000045779,ENSMUST00000100242	-1.24339	12.6906	-7.12915	0.000293784	0.00523546	0.726939	13.4501	13.2827	13.2043	12.0836	12.0722	12.051
A_55_P2078285	ENSMUSG00000002550	uridine-cytidine kinase 1 [Source:MGI Symbol;Acc:MGI:98904]	Uck1	ENSMUST00000002625,ENSMUST00000113405	-1.24839	12.6777	-7.12478	0.000294818	0.00525	0.723119	13.2809	13.3004	13.3244	11.9427	12.1967	12.0212
A_55_P1993168	ENSMUSG00000033871	peroxisome proliferative activated receptor, gamma, coactivator 1 beta [Source:MGI Symbol;Acc:MGI:2444934]	Ppargc1b	ENSMUST00000063307,ENSMUST00000075299	3.05899	6.25281	7.12373	0.000295069	0.00525057	0.722193	4.34008	4.60147	5.22838	8.05828	8.34106	6.94758
A_55_P2058903	ENSMUSG00000021054	sphingosine-1-phosphate phosphatase 1 [Source:MGI Symbol;Acc:MGI:2135760]	Sgpp1	ENSMUST00000021450,ENSMUST00000110428	-1.30215	13.7137	-7.12196	0.00029549	0.0052526	0.720645	14.2809	14.5075	14.3058	13.1741	13.082	12.9317
A_30_P01023038	ENSMUSG00000075595	zinc finger protein 652 [Source:MGI Symbol;Acc:MGI:2442221]	Zfp652	ENSMUST00000107717,ENSMUST00000148945	-1.86288	9.70423	-7.12118	0.000295676	0.0052526	0.719959	10.9781	10.7167	10.2123	8.98491	8.77723	8.55625
A_55_P2014259	ENSMUSG00000058447	zinc finger protein 82 [Source:MGI Symbol;Acc:MGI:1890753]	Zfp82	ENSMUST00000078563,ENSMUST00000080834	-1.75975	8.23657	-7.11987	0.000295988	0.0052526	0.718813	8.99671	9.20814	9.14449	7.50551	7.64841	6.91615
A_66_P129444	ENSMUSG00000002963	polynucleotide kinase 3'- phosphatase [Source:MGI Symbol;Acc:MGI:1891698]	Pnkp	ENSMUST00000003044,ENSMUST00000085410,ENSMUST00000107876,ENSMUST00000123015	-1.26971	9.32094	-7.11957	0.00029606	0.0052526	0.71855	9.88226	10.0417	9.94338	8.57604	8.65683	8.82538
A_51_P336391	ENSMUSG00000043061	transmembrane protein 18 [Source:MGI Symbol;Acc:MGI:2387176]	Tmem18	ENSMUST00000057151,ENSMUST00000167474	-1.44692	10.564	-7.11648	0.000296797	0.00526178	0.715847	11.5285	11.1111	11.2228	10.0097	9.75233	9.75956
A_52_P381665	ENSMUSG00000029313	AF4/FMR2 family, member 1 [Source:MGI Symbol;Acc:MGI:1100819]	Aff1	ENSMUST00000031256,ENSMUST00000054979	1.28304	12.141	7.1119	0.000297897	0.00527568	0.711828	11.4837	11.6163	11.3984	12.895	12.7945	12.6581
A_55_P2084112	ENSMUSG00000020707	ring finger protein 135 [Source:MGI Symbol;Acc:MGI:1919206]	Rnf135	ENSMUST00000017833,ENSMUST00000017839	1.78149	9.76766	7.11138	0.000298021	0.00527568	0.711373	8.93556	9.10769	8.58749	10.4519	10.5005	11.0228
A_55_P2061465	ENSMUSG00000034709	KLRAQ motif containing 1 [Source:MGI Symbol;Acc:MGI:1921075]	Klraq1	ENSMUST00000038551	-1.67906	9.29353	-7.10451	0.000299677	0.00530108	0.70535	9.74093	10.3213	10.3369	8.28989	8.49286	8.57925
A_55_P2112225	ENSMUSG00000025137	phosphate cytidylyltransferase 2, ethanolamine [Source:MGI Symbol;Acc:MGI:1915921]	Pcyt2	ENSMUST00000106187,ENSMUST00000134671	-1.85683	5.73713	-7.10242	0.000300184	0.00530613	0.703512	6.16897	6.98655	6.84112	4.80111	4.72998	4.89506
A_52_P604195	ENSMUSG00000041607	myelin basic protein [Source:MGI Symbol;Acc:MGI:96925]	Mbp	ENSMUST00000091789	-1.98909	12.3026	-7.09417	0.000302191	0.00533767	0.696268	13.5172	13.4709	12.9035	11.306	11.6687	10.9496
A_55_P2134877	ENSMUSG00000058070	echinoderm microtubule associated protein like 1 [Source:MGI Symbol;Acc:MGI:1915769]	Eml1	ENSMUST00000054955,ENSMUST00000109857,ENSMUST00000109860,ENSMUST00000109862,ENSMUST00000123035,ENSMUST00000155544,ENSMUST00000171827	1.85476	3.61737	7.09052	0.000303084	0.0053479	0.69306	3.18047	2.48991	2.3996	4.48213	4.68582	4.4663
A_55_P2012389	ENSMUSG00000025212	sideroflexin 3 [Source:MGI Symbol;Acc:MGI:2137679]	Sfxn3	ENSMUST00000062213,ENSMUST00000111954	-1.80943	11.5557	-7.08998	0.000303217	0.0053479	0.692585	12.7021	12.7039	11.9753	10.5804	10.7245	10.6481
A_51_P127841	ENSMUSG00000026784	prenyl (solanesyl) diphosphate synthase, subunit 1 [Source:MGI Symbol;Acc:MGI:1889278]	Pdss1	ENSMUST00000053729,ENSMUST00000139472,ENSMUST00000149229	2.18272	7.99433	7.08809	0.00030368	0.00535215	0.690924	6.96102	6.4516	7.2963	9.18804	8.66749	9.40155
A_55_P2040416	ENSMUSG00000030008	RIKEN cDNA 1700040I03 gene [Source:MGI Symbol;Acc:MGI:1920577]	1700040I03Rik	ENSMUST00000032080,ENSMUST00000113770,ENSMUST00000126805,ENSMUST00000146086	-1.35384	7.50741	-7.08675	0.00030401	0.00535401	0.689746	8.21865	8.22628	8.10807	7.05791	6.67345	6.76012
A_55_P2034067	ENSMUSG00000037139	myomesin family, member 3 [Source:MGI Symbol;Acc:MGI:2685280]	Myom3	ENSMUST00000105854,ENSMUST00000145304	2.75616	4.32772	7.08465	0.000304527	0.00535604	0.687898	3.63785	2.13655	3.07452	5.58535	5.85081	5.68124
A_55_P2006983	ENSMUSG00000063268	poly (ADP-ribose) polymerase family, member 10 [Source:MGI Symbol;Acc:MGI:3712326]	Parp10	ENSMUST00000170226	2.32923	6.32584	7.08446	0.000304572	0.00535604	0.687738	4.46369	5.48166	5.53832	7.46019	7.64841	7.36275
A_51_P200517	ENSMUSG00000030134	RasGEF domain family, member 1A [Source:MGI Symbol;Acc:MGI:1917977]	Rasgef1a	ENSMUST00000032230,ENSMUST00000164960	-1.47043	8.27311	-7.08194	0.000305195	0.00536307	0.685514	9.05586	8.90283	9.06628	7.48665	7.82096	7.30608
A_51_P384113	ENSMUSG00000042647	acyl-Coenzyme A dehydrogenase family, member 12 [Source:MGI Symbol;Acc:MGI:2443320]	Acad12	ENSMUST00000041252	-1.34337	8.26964	-7.07939	0.000305826	0.00536707	0.68327	8.80939	9.13695	8.87763	7.59225	7.71406	7.48754
A_51_P280401	ENSMUSG00000039461	T cell leukemia translocation altered gene [Source:MGI Symbol;Acc:MGI:1918829]	Tcta	ENSMUST00000044725	-1.39104	7.5496	-7.0792	0.000305871	0.00536707	0.68311	8.08641	8.38859	8.26037	6.94594	6.64749	6.96881
A_55_P2114863	ENSMUSG00000033174	monoglyceride lipase [Source:MGI Symbol;Acc:MGI:1346042]	Mgll	ENSMUST00000089449,ENSMUST00000113580,ENSMUST00000113585,ENSMUST00000163271	1.57392	9.38844	7.0714	0.00030781	0.00539714	0.67624	8.90383	8.33594	8.56465	10.0938	10.0724	10.36
A_51_P406020	ENSMUSG00000040997	abhydrolase domain containing 4 [Source:MGI Symbol;Acc:MGI:1915938]	Abhd4	ENSMUST00000041197	-1.47618	14.0506	-7.06645	0.000309047	0.00541488	0.671877	14.9217	14.9322	14.5123	13.1557	13.333	13.4489
A_51_P323531	ENSMUSG00000051113	family with sequence similarity 71, member E1 [Source:MGI Symbol;Acc:MGI:1922788]	Fam71e1	ENSMUST00000107927	-1.55184	6.37757	-7.06451	0.000309534	0.00541944	0.670166	7.29987	7.18639	6.97421	5.74557	5.77116	5.28823
A_51_P201480	ENSMUSG00000004040	signal transducer and activator of transcription 3 [Source:MGI Symbol;Acc:MGI:103038]	Stat3	ENSMUST00000092671,ENSMUST00000103114,ENSMUST00000127638,ENSMUST00000137093	1.75004	13.3542	7.06007	0.000310652	0.00543505	0.666246	12.8622	12.33	12.2455	14.2884	13.9767	14.4227
A_52_P317653	ENSMUSG00000027556	carbonic anhydrase 1 [Source:MGI Symbol;Acc:MGI:88268]	Car1	ENSMUST00000094365	1.58158	6.78727	7.05883	0.000310963	0.00543554	0.665157	6.08433	5.86746	6.03766	7.36678	7.43081	7.93659
A_55_P2147186	ENSMUSG00000047613	RIKEN cDNA A430005L14 gene [Source:MGI Symbol;Acc:MGI:2140680]	A430005L14Rik	ENSMUST00000058393,ENSMUST00000105645	-1.19776	11.7429	-7.057	0.000311427	0.00543554	0.663537	12.3582	12.3459	12.3213	11.09	11.0949	11.2472
A_51_P269687	ENSMUSG00000020974	polymerase (DNA directed), epsilon 2 (p59 subunit) [Source:MGI Symbol;Acc:MGI:1197514]	Pole2	ENSMUST00000021359	-1.77101	6.63799	-7.05692	0.000311445	0.00543554	0.663473	7.61715	7.71234	7.24101	5.93928	5.94749	5.37068
A_55_P1996573	ENSMUSG00000037300	tetratricopeptide repeat domain 13 [Source:MGI Symbol;Acc:MGI:2384573]	Ttc13	ENSMUST00000041614,ENSMUST00000050052,ENSMUST00000117624,ENSMUST00000118134	-1.34408	12.528	-7.05636	0.000311587	0.00543554	0.662976	13.4031	13.1199	13.0771	11.8733	11.9588	11.7358
A_51_P221337	ENSMUSG00000037415	RAN binding protein 10 [Source:MGI Symbol;Acc:MGI:1921584]	Ranbp10	ENSMUST00000041400	-1.63942	11.4008	-7.0549	0.000311957	0.00543803	0.661687	12.3495	12.322	11.99	10.4498	10.3717	10.9217
A_55_P2119962	ENSMUSG00000044991	RIKEN cDNA 1110034G24 gene [Source:MGI Symbol;Acc:MGI:1920997]	1110034G24Rik	ENSMUST00000061891,ENSMUST00000110132	-1.52812	10.21	-7.05348	0.000312316	0.00544033	0.660436	10.9624	10.9479	11.0119	9.20978	9.3362	9.7919
A_30_P01025315	ENSMUSG00000072618	predicted gene 10384 [Source:MGI Symbol;Acc:MGI:3641812]	Gm10384	ENSMUST00000100713	-1.5718	3.30404	-7.0523	0.000312616	0.00544161	0.65939	4.18264	4.2287	3.85848	2.30072	2.80513	2.44857
A_55_P2030209	ENSMUSG00000041777	corepressor interacting with RBPJ, 1 [Source:MGI Symbol;Acc:MGI:1914185]	Cir1	ENSMUST00000058615	-1.78854	8.93763	-7.04875	0.000313519	0.00544775	0.656257	9.82049	10.1226	9.55262	8.34017	8.07035	7.71954
A_55_P2165074	ENSMUSG00000047098	ring finger protein 31 [Source:MGI Symbol;Acc:MGI:1934704]	Rnf31	ENSMUST00000019443,ENSMUST00000100545,ENSMUST00000140178,ENSMUST00000170175	1.73351	12.4821	7.0475	0.000313838	0.00544775	0.655149	11.4415	11.688	11.7165	13.1863	13.0882	13.7721
A_66_P106388	ENSMUSG00000024675	membrane-spanning 4-domains, subfamily A, member 4C [Source:MGI Symbol;Acc:MGI:1927656]	Ms4a4c	ENSMUST00000072729,ENSMUST00000099672	4.83914	9.28032	7.04674	0.00031403	0.00544775	0.654482	7.16242	8.11693	5.30291	11.9492	11.4102	11.7403
A_55_P2174987	ENSMUSG00000035041	cAMP responsive element binding protein 3-like 3 [Source:MGI Symbol;Acc:MGI:2384786]	Creb3l3	ENSMUST00000117422	-2.1831	7.43002	-7.04615	0.000314183	0.00544775	0.653956	8.76292	8.58373	8.21807	6.91734	6.02442	6.07366
A_66_P129672	ENSMUSG00000059920	RIKEN cDNA 4930453N24 gene [Source:MGI Symbol;Acc:MGI:1914859]	4930453N24Rik	ENSMUST00000076991,ENSMUST00000162732,ENSMUST00000165918	1.4842	10.7933	7.04614	0.000314185	0.00544775	0.653946	10.3275	9.98661	9.8396	11.407	11.5123	11.687
A_55_P2099418	ENSMUSG00000035121	nei like 2 (E. coli) [Source:MGI Symbol;Acc:MGI:2686058]	Neil2	ENSMUST00000038229	-3.11949	6.91351	-7.04556	0.000314332	0.00544775	0.653437	8.84409	8.81093	7.76476	5.61155	5.84128	4.60846
A_55_P2009677	ENSMUSG00000007817	zinc finger, MIZ-type containing 1 [Source:MGI Symbol;Acc:MGI:3040693]	Zmiz1	ENSMUST00000007961,ENSMUST00000162645	-2.01325	12.9268	-7.04326	0.000314922	0.00545229	0.651401	13.9426	14.0976	13.7601	11.6063	11.6792	12.4751
A_55_P2065449	ENSMUSG00000042207	lysine (K)-specific demethylase 5B [Source:MGI Symbol;Acc:MGI:1922855]	Kdm5b	ENSMUST00000047714	-1.85419	10.3257	-7.04192	0.000315264	0.00545229	0.650217	11.5424	11.4154	10.8007	9.58776	9.43661	9.17156
A_51_P508088	ENSMUSG00000026135	zinc finger protein 142 [Source:MGI Symbol;Acc:MGI:1924514]	Zfp142	ENSMUST00000027315,ENSMUST00000066986,ENSMUST00000113737,ENSMUST00000113739,ENSMUST00000127921,ENSMUST00000156613,ENSMUST00000165312	-1.59442	6.05219	-7.04187	0.000315277	0.00545229	0.650174	6.71304	6.872	6.96316	5.0305	5.11875	5.61567
A_55_P2119716	ENSMUSG00000041775	mitogen-activated protein kinase 1 interacting protein 1 [Source:MGI Symbol;Acc:MGI:1916796]	Mapk1ip1	ENSMUST00000075667,ENSMUST00000119664	-1.51026	8.46296	-7.03812	0.00031624	0.005465	0.646858	9.07219	9.15611	9.42596	7.84155	7.84845	7.43348
A_55_P1967022	ENSMUSG00000031565	fibroblast growth factor receptor 1 [Source:MGI Symbol;Acc:MGI:95522]	Fgfr1	ENSMUST00000084027,ENSMUST00000117179,ENSMUST00000119398,ENSMUST00000120106,ENSMUST00000126118,ENSMUST00000167764	-1.55965	7.33921	-7.02112	0.000320647	0.00553575	0.631805	8.29835	7.96065	8.0981	6.69199	6.23941	6.74675
A_51_P459070	ENSMUSG00000030051	aprataxin and PNKP like factor [Source:MGI Symbol;Acc:MGI:1919353]	Aplf	ENSMUST00000032130,ENSMUST00000065997	-1.5603	7.01528	-7.01969	0.00032102	0.00553575	0.63054	7.72433	8.09383	7.56813	6.24208	6.41536	6.04794
A_55_P2119025	ENSMUSG00000049916	RIKEN cDNA 2610318N02 gene [Source:MGI Symbol;Acc:MGI:1917708]	2610318N02Rik	ENSMUST00000093336	-1.38201	3.13258	-7.01893	0.00032122	0.00553575	0.629864	3.63785	3.75486	4.07805	2.41168	2.3996	2.51343
A_55_P2090718	ENSMUSG00000060152	processing of precursor 5, ribonuclease P/MRP family (S. cerevisiae) [Source:MGI Symbol;Acc:MGI:2151221]	Pop5	ENSMUST00000081497,ENSMUST00000140083	-1.28321	12.2058	-7.01858	0.00032131	0.00553575	0.629557	12.9732	12.7741	12.795	11.6028	11.4134	11.6765
A_55_P1992676	ENSMUSG00000020923	upstream binding transcription factor, RNA polymerase I [Source:MGI Symbol;Acc:MGI:98512]	Ubtf	ENSMUST00000006754,ENSMUST00000079589,ENSMUST00000107115,ENSMUST00000107117,ENSMUST00000174302	-1.38558	7.84619	-7.01732	0.000321643	0.00553575	0.628433	8.49946	8.57717	8.54029	7.00823	7.02694	7.42503
A_52_P211223	ENSMUSG00000048922	cell division cycle associated 2 [Source:MGI Symbol;Acc:MGI:1919787]	Cdca2	ENSMUST00000049543,ENSMUST00000150006,ENSMUST00000163100	-2.372	6.16039	-7.01702	0.00032172	0.00553575	0.628171	7.56005	7.81335	6.6658	4.87481	5.23719	4.81118
A_55_P2122898	ENSMUSG00000026171	ring finger protein 25 [Source:MGI Symbol;Acc:MGI:1890215]	Rnf25	ENSMUST00000027357,ENSMUST00000113721,ENSMUST00000135140	-1.64548	10.3135	-7.01577	0.000322047	0.00553741	0.627064	10.7314	11.4083	11.269	9.57702	9.43873	9.45652
A_55_P1999419	ENSMUSG00000049792	BCL2-associated athanogene 5 [Source:MGI Symbol;Acc:MGI:1917619]	Bag5	ENSMUST00000054636	-1.18229	9.37443	-7.0068	0.000324415	0.00557213	0.619096	10.0048	9.97426	9.91763	8.83268	8.81296	8.70422
A_55_P2103115	ENSMUSG00000050565	torsin A interacting protein 2 [Source:MGI Symbol;Acc:MGI:3582695]	Tor1aip2	ENSMUST00000060404,ENSMUST00000111757	1.5061	12.3787	7.00636	0.000324532	0.00557213	0.618706	11.9291	11.4864	11.4613	13.1965	13.2372	12.9614
A_55_P2031989	ENSMUSG00000001768	Ras and Rab interactor 2 [Source:MGI Symbol;Acc:MGI:1921280]	Rin2	ENSMUST00000094480,ENSMUST00000110005,ENSMUST00000147976	2.35862	12.8123	7.00454	0.000325014	0.00557456	0.617089	12.1645	11.7337	11.0008	14.2816	13.7937	13.8995
A_55_P2180301	ENSMUSG00000004317	chloride channel 5 [Source:MGI Symbol;Acc:MGI:99486]	Clcn5	ENSMUST00000004428,ENSMUST00000115746	2.85591	8.75494	7.00407	0.000325138	0.00557456	0.616675	6.77811	7.5605	7.64236	10.7519	10.3388	9.45798
A_55_P2071977	ENSMUSG00000068206	protein interacting with C kinase 1 [Source:MGI Symbol;Acc:MGI:894645]	Pick1	ENSMUST00000018295,ENSMUST00000163571,ENSMUST00000166155,ENSMUST00000166882,ENSMUST00000171581	-1.43878	6.09511	-7.00194	0.000325704	0.00558028	0.614782	6.80416	7.02239	6.61695	5.49803	5.17318	5.45594
A_51_P373696	ENSMUSG00000031925	mastermind like 2 (Drosophila) [Source:MGI Symbol;Acc:MGI:2389460]	Maml2	ENSMUST00000034401,ENSMUST00000159294,ENSMUST00000161245	3.08665	7.8896	7.00025	0.000326153	0.00558396	0.613285	7.04322	6.59935	5.39623	9.73876	9.33025	9.22976
A_55_P1971483	ENSMUSG00000037270	RIKEN cDNA 4932438A13 gene [Source:MGI Symbol;Acc:MGI:2444631]	4932438A13Rik	ENSMUST00000039841,ENSMUST00000057272,ENSMUST00000152564,ENSMUST00000167472	2.61586	6.0615	6.99912	0.000326454	0.00558514	0.612279	4.21677	4.8533	5.19065	7.0478	7.06612	7.99437
A_30_P01032135	ENSMUSG00000005225	pleckstrin homology domain containing, family A (phosphoinositide binding specific) member 8 [Source:MGI Symbol;Acc:MGI:2681164]	Plekha8	ENSMUST00000119706	-1.31294	6.39237	-6.99527	0.000327483	0.00559875	0.608855	7.15757	7.12435	6.86459	5.77063	5.82966	5.60741
A_51_P268529	ENSMUSG00000023044	cysteine sulfinic acid decarboxylase [Source:MGI Symbol;Acc:MGI:2180098]	Csad	ENSMUST00000023805	-1.3852	9.57565	-6.99395	0.000327837	0.00560081	0.60768	10.25	10.3249	10.2299	9.01974	9.01857	8.61085
A_51_P273609	ENSMUSG00000027296	inositol 1,4,5-trisphosphate 3-kinase A [Source:MGI Symbol;Acc:MGI:1333822]	Itpka	ENSMUST00000028758	3.89317	7.67683	6.99141	0.000328518	0.00560566	0.605422	5.96122	6.63608	4.59342	9.30342	9.34639	10.2204
A_52_P607128	ENSMUSG00000025044	macrophage scavenger receptor 1 [Source:MGI Symbol;Acc:MGI:98257]	Msr1	ENSMUST00000170091	1.19862	12.2112	6.99115	0.000328589	0.00560566	0.605188	11.5636	11.5577	11.7144	12.8685	12.7544	12.8087
A_51_P446477	ENSMUSG00000022744	claudin 25 [Source:MGI Symbol;Acc:MGI:2447860]	Cldn25	ENSMUST00000023426,ENSMUST00000162057	1.54039	10.5232	6.9873	0.000329624	0.00561931	0.601767	9.66795	9.58544	10.0056	11.4963	11.0423	11.3415
A_55_P2182437	ENSMUSG00000029174	TBC1 domain family, member 1 [Source:MGI Symbol;Acc:MGI:1889508]	Tbc1d1	ENSMUST00000129389	5.4241	7.49291	6.98492	0.000330268	0.00562629	0.599644	5.43675	5.74423	3.16159	9.78779	9.62077	11.2063
A_55_P2137309	ENSMUSG00000046731	potassium channel tetramerisation domain containing 11 [Source:MGI Symbol;Acc:MGI:2448712]	Kctd11	ENSMUST00000050555	-1.25704	9.51754	-6.97741	0.000332303	0.00565694	0.59296	10.2462	10.2164	9.97564	8.93579	8.81958	8.9117
A_51_P330369	ENSMUSG00000036825	synovial sarcoma, X breakpoint 2 interacting protein [Source:MGI Symbol;Acc:MGI:2139150]	Ssx2ip	ENSMUST00000039021,ENSMUST00000106153	-1.32846	8.53237	-6.9736	0.000333342	0.0056706	0.589562	9.39975	9.0871	9.10295	7.86129	7.75751	7.98563
A_51_P418737	ENSMUSG00000048271	RNA binding motif protein 33 [Source:MGI Symbol;Acc:MGI:1919670]	Rbm33	ENSMUST00000030920	1.89182	5.73325	6.97092	0.000334076	0.00567905	0.587171	4.72062	4.50699	5.13441	6.58725	6.38703	7.06321
A_52_P220163	ENSMUSG00000052658	RIKEN cDNA 5830454E08 gene [Source:MGI Symbol;Acc:MGI:1923350]	5830454E08Rik	ENSMUST00000064646	-2.30333	4.61662	-6.96829	0.000334798	0.00568729	0.584821	6.16897	5.97068	5.16519	3.09171	3.72408	3.57906
A_51_P514224	ENSMUSG00000029706	paired box gene 4 [Source:MGI Symbol;Acc:MGI:97488]	Pax4	ENSMUST00000031718,ENSMUST00000164519,ENSMUST00000171089	2.68634	4.58295	6.96599	0.000335427	0.00569395	0.582777	3.12748	2.83118	3.76069	6.58124	5.78116	5.41596
A_30_P01022038	ENSMUSG00000087380	RIKEN cDNA 2210408F21 gene [Source:MGI Symbol;Acc:MGI:1920902]	2210408F21Rik	ENSMUST00000123149,ENSMUST00000133510,ENSMUST00000138606,ENSMUST00000138653,ENSMUST00000139444,ENSMUST00000146778,ENSMUST00000151076,ENSMUST00000151800,ENSMUST00000153057,ENSMUST00000155345	-1.56192	9.17492	-6.96053	0.000336934	0.00571548	0.5779	10.1306	9.92486	9.81213	8.21947	8.23166	8.73075
A_30_P01027810	ENSMUSG00000093622		RP23-349B16.3	ENSMUST00000175668	-2.96955	6.95281	-6.95775	0.000337704	0.00572449	0.575415	8.87164	8.77621	7.66493	5.93928	5.58414	4.88068
A_52_P231428	ENSMUSG00000062980	RIKEN cDNA A430107O13 gene [Source:MGI Symbol;Acc:MGI:2444814]	A430107O13Rik	ENSMUST00000115383,ENSMUST00000137437	-2.65222	4.19082	-6.95664	0.000338012	0.00572566	0.574424	5.85928	6.02884	4.66265	2.86519	2.76399	2.96494
A_55_P1966987	ENSMUSG00000029674	LIM-domain containing, protein kinase [Source:MGI Symbol;Acc:MGI:104572]	Limk1	ENSMUST00000015137,ENSMUST00000111233	-1.75095	9.86496	-6.9548	0.000338524	0.00573028	0.572777	10.754	10.6201	10.8472	9.01807	9.37487	8.57551
A_30_P01025290	ENSMUSG00000073155	RIKEN cDNA 1810058I24 gene [Source:MGI Symbol;Acc:MGI:1914955]	1810058I24Rik	ENSMUST00000130875,ENSMUST00000136110,ENSMUST00000152147	-1.22716	7.62065	-6.95138	0.000339474	0.00573624	0.569726	8.23502	8.36956	8.0981	7.04278	7.00397	6.97444
A_55_P2039215	ENSMUSG00000060923	acylphosphatase 2, muscle type [Source:MGI Symbol;Acc:MGI:1922822]	Acyp2	ENSMUST00000074613	2.30852	6.26679	6.95124	0.000339513	0.00573624	0.569602	4.67256	5.37902	5.28601	7.74196	7.67619	6.84502
A_55_P2050365	ENSMUSG00000058934	predicted gene 16176 [Source:MGI Symbol;Acc:MGI:3841250]	Gm16176	ENSMUST00000139652	-1.45391	3.41909	-6.94923	0.000340075	0.00573624	0.567803	4.18264	3.85848	4.39701	2.75427	2.60297	2.71916
A_51_P260658	ENSMUSG00000036820	amidohydrolase domain containing 2 [Source:MGI Symbol;Acc:MGI:2443978]	Amdhd2	ENSMUST00000040735,ENSMUST00000130520,ENSMUST00000132944,ENSMUST00000138685	-1.32082	13.7844	-6.94904	0.000340129	0.00573624	0.567628	14.2926	14.4958	14.546	12.9493	13.2603	13.1623
A_55_P1986556	ENSMUSG00000024896	multiple inositol polyphosphate histidine phosphatase 1 [Source:MGI Symbol;Acc:MGI:1336159]	Minpp1	ENSMUST00000025827	2.17054	10.4094	6.94882	0.000340191	0.00573624	0.567431	9.56055	9.21153	9.20027	11.9475	11.6435	10.893
A_55_P2101570	ENSMUSG00000035877	zinc fingers and homeoboxes 3 [Source:MGI Symbol;Acc:MGI:2444772]	Zhx3	ENSMUST00000103111,ENSMUST00000103112	-1.39454	9.17027	-6.94773	0.000340494	0.00573624	0.566461	9.97277	9.9762	9.65366	8.60345	8.53455	8.28101
A_55_P2022604	ENSMUSG00000021280	RIKEN cDNA 1200009I06 gene [Source:MGI Symbol;Acc:MGI:1921363]	1200009I06Rik	ENSMUST00000072646	3.06722	10.8724	6.94753	0.000340551	0.00573624	0.566279	8.8541	8.79094	10.3713	12.3835	12.4335	12.4009
A_55_P2169888	ENSMUSG00000050271	DNA segment, Chr 8, ERATO Doi 82, expressed [Source:MGI Symbol;Acc:MGI:1196223]	D8Ertd82e	ENSMUST00000060045,ENSMUST00000110492	1.91756	9.08826	6.94628	0.0003409	0.00573626	0.565165	7.92892	7.99318	8.46635	10.2636	10.2753	9.6022
A_55_P2030536	ENSMUSG00000070871	cyclin Y-like 1 [Source:MGI Symbol;Acc:MGI:2138614]	Ccnyl1	ENSMUST00000094898,ENSMUST00000114077	2.81951	4.8401	6.94539	0.000341149	0.00573626	0.564371	4.08117	3.64143	2.56843	6.02242	6.24892	6.4782
A_51_P232371	ENSMUSG00000042286	stabilin 1 [Source:MGI Symbol;Acc:MGI:2178742]	Stab1	ENSMUST00000036618,ENSMUST00000159208,ENSMUST00000159480,ENSMUST00000160024,ENSMUST00000160720,ENSMUST00000161129,ENSMUST00000162169	-1.79606	13.6091	-6.94496	0.000341271	0.00573626	0.563983	14.4504	14.8074	14.2636	12.656	12.4048	13.0725
A_51_P221677	ENSMUSG00000041000	tripartite motif-containing 62 [Source:MGI Symbol;Acc:MGI:1914775]	Trim62	ENSMUST00000035667	-1.65542	6.67403	-6.94389	0.000341572	0.00573731	0.563022	7.68645	7.52256	7.2962	5.73315	5.59612	6.2097
A_51_P352738	ENSMUSG00000022679	Mpv17 transgene, kidney disease mutant-like [Source:MGI Symbol;Acc:MGI:2135951]	Mpv17l	ENSMUST00000023360,ENSMUST00000128757,ENSMUST00000141971,ENSMUST00000148966	-1.44401	5.77525	-6.94291	0.000341848	0.00573792	0.562144	6.60648	6.19441	6.69087	5.13523	4.9709	5.05361
A_30_P01033491	ENSMUSG00000004317	chloride channel 5 [Source:MGI Symbol;Acc:MGI:99486]	Clcn5	ENSMUST00000115746,ENSMUST00000128319,ENSMUST00000132126	1.91361	4.81021	6.93784	0.000343275	0.00575257	0.557607	4.15011	3.85848	3.55163	5.61155	5.48939	6.20011
A_55_P2109608	ENSMUSG00000085933	transmembrane protein 61 [Source:MGI Symbol;Acc:MGI:3041156]	Tmem61	ENSMUST00000148907	1.23658	7.76944	6.93633	0.000343701	0.00575257	0.556259	7.25222	7.05737	7.14387	8.46496	8.44154	8.25669
A_55_P2000354	ENSMUSG00000024186	regulator of G-protein signaling 11 [Source:MGI Symbol;Acc:MGI:1354739]	Rgs11	ENSMUST00000025020,ENSMUST00000122058,ENSMUST00000139639,ENSMUST00000147220,ENSMUST00000152676,ENSMUST00000155072	-2.14387	7.2364	-6.93601	0.000343792	0.00575257	0.555971	8.37196	8.8243	7.72875	6.18928	6.30474	5.99938
A_30_P01025309	ENSMUSG00000085062	RIKEN cDNA 4933404O12 gene [Source:MGI Symbol;Acc:MGI:1914002]	4933404O12Rik	ENSMUST00000133798,ENSMUST00000137003	-1.34351	7.31345	-6.93575	0.000343865	0.00575257	0.55574	7.93777	8.10984	7.90799	6.86161	6.57414	6.48932
A_52_P533146	ENSMUSG00000025408	DNA-damage inducible transcript 3 [Source:MGI Symbol;Acc:MGI:109247]	Ddit3	ENSMUST00000026475,ENSMUST00000139091	-1.41845	9.59981	-6.93549	0.00034394	0.00575257	0.555501	10.3593	10.3046	10.2632	9.19055	8.76684	8.71436
A_66_P100761	ENSMUSG00000091727	RIKEN cDNA 1810019N24 gene [Source:MGI Symbol;Acc:MGI:1916336]	1810019N24Rik	ENSMUST00000168035	2.06887	4.53408	6.9345	0.000344221	0.00575257	0.554613	3.94052	3.64143	2.917	5.6804	5.60918	5.41596
A_55_P1963503	ENSMUSG00000073274	predicted gene 14636 [Source:MGI Symbol;Acc:MGI:3641976]	Gm14636	ENSMUST00000143129	2.90496	5.55214	6.93355	0.00034449	0.00575257	0.553765	4.18264	4.43382	3.68251	6.46601	6.68667	7.86116
A_55_P2068797	ENSMUSG00000034066	FERM, RhoGEF and pleckstrin domain protein 2 [Source:MGI Symbol;Acc:MGI:2385126]	Farp2	ENSMUST00000122402	1.43815	3.86602	6.93302	0.00034464	0.00575257	0.553288	3.02999	3.27157	3.13929	4.30239	4.68582	4.76709
A_51_P338728	ENSMUSG00000074211	succinate dehydrogenase complex assembly factor 1 [Source:MGI Symbol;Acc:MGI:1915582]	Sdhaf1	ENSMUST00000098586	-1.58708	9.4543	-6.93212	0.000344895	0.00575281	0.552485	10.1963	9.96871	10.5786	8.54463	8.59254	8.84512
A_51_P165914	ENSMUSG00000040321	zinc finger protein 770 [Source:MGI Symbol;Acc:MGI:2445100]	Zfp770	ENSMUST00000050668	-1.528	7.28202	-6.92888	0.000345817	0.00576418	0.549578	8.12336	8.01944	7.99527	6.79977	6.57414	6.18016
A_30_P01024593	ENSMUSG00000052446	zinc finger protein 961 [Source:MGI Symbol;Acc:MGI:3583954]	Zfp961	ENSMUST00000131237,ENSMUST00000133866	-1.59682	6.83856	-6.92654	0.000346482	0.00577087	0.547487	7.37923	7.88284	7.64884	6.22443	5.75949	6.13653
A_51_P454217	ENSMUSG00000025225	nuclear factor of kappa light polypeptide gene enhancer in B cells 2, p49/p100 [Source:MGI Symbol;Acc:MGI:1099800]	Nfkb2	ENSMUST00000073116,ENSMUST00000111881,ENSMUST00000163266	2.54191	12.4832	6.92578	0.0003467	0.00577087	0.546804	10.6737	11.0915	11.8717	13.6275	13.4542	14.1809
A_51_P490305	ENSMUSG00000031838	interferon gamma inducible protein 30 [Source:MGI Symbol;Acc:MGI:2137648]	Ifi30	ENSMUST00000034299,ENSMUST00000164231	-1.43138	12.7045	-6.9124	0.000350546	0.00583084	0.534793	13.5928	13.5154	13.1523	11.9302	11.8852	12.1509
A_55_P2088272	ENSMUSG00000029502	golgi autoantigen, golgin subfamily a, 3 [Source:MGI Symbol;Acc:MGI:96958]	Golga3	ENSMUST00000031477,ENSMUST00000112512	1.41898	12.0782	6.90994	0.00035126	0.00583793	0.532581	11.1679	11.5235	11.4147	12.6672	12.6806	13.0154
A_51_P283016	ENSMUSG00000005357	solute carrier family 1 (high affinity aspartate/glutamate transporter), member 6 [Source:MGI Symbol;Acc:MGI:1096331]	Slc1a6	ENSMUST00000005490	1.40197	3.21392	6.90925	0.000351459	0.00583793	0.531961	2.69336	2.23302	2.61244	3.95414	3.81905	3.97154
A_51_P436189	ENSMUSG00000037349	nudix (nucleoside diphosphate linked moiety X)-type motif 22 [Source:MGI Symbol;Acc:MGI:1915573]	Nudt22	ENSMUST00000041686	-1.31519	8.40319	-6.90678	0.000352175	0.00583833	0.529748	8.96094	9.2371	8.98431	7.90366	7.625	7.70813
A_52_P387124	ENSMUSG00000004500	zinc finger protein 324 [Source:MGI Symbol;Acc:MGI:2444641]	Zfp324	ENSMUST00000038701,ENSMUST00000124387,ENSMUST00000128293	2.02623	5.9893	6.90616	0.000352358	0.00583833	0.529183	5.13605	5.27935	4.51314	7.34432	6.99913	6.66381
A_55_P2042046	ENSMUSG00000025058	RIKEN cDNA 5430427O19 gene [Source:MGI Symbol;Acc:MGI:1918648]	5430427O19Rik	ENSMUST00000113976	2.08815	9.85444	6.906	0.000352404	0.00583833	0.52904	9.07015	9.11752	8.24342	11.147	10.9131	10.6354
A_51_P140211	ENSMUSG00000024038	NADH dehydrogenase (ubiquinone) flavoprotein 3 [Source:MGI Symbol;Acc:MGI:1890894]	Ndufv3	ENSMUST00000046288	-1.32361	8.62016	-6.90551	0.000352547	0.00583833	0.528599	9.21927	9.25463	9.37198	8.05714	8.08922	7.72869
A_55_P2058942	ENSMUSG00000024885	aldehyde dehydrogenase 3 family, member B1 [Source:MGI Symbol;Acc:MGI:1914939]	Aldh3b1	ENSMUST00000051803,ENSMUST00000100035	-1.23754	12.7823	-6.90498	0.000352701	0.00583833	0.528122	13.4317	13.4075	13.364	12.2286	12.2717	11.9902
A_55_P2068977	ENSMUSG00000049047	armadillo repeat containing, X-linked 3 [Source:MGI Symbol;Acc:MGI:1918953]	Armcx3	ENSMUST00000081834,ENSMUST00000086880,ENSMUST00000086884	1.88075	10.7984	6.90343	0.000353152	0.00584176	0.526731	9.91111	9.72694	9.93598	12.1778	11.7791	11.2594
A_51_P487913	ENSMUSG00000039798	RIKEN cDNA 2600006K01 gene [Source:MGI Symbol;Acc:MGI:1917569]	2600006K01Rik	ENSMUST00000047607	-1.98533	4.52934	-6.90179	0.000353631	0.00584479	0.525255	5.13605	5.51201	5.91797	3.38469	3.92178	3.30355
A_55_P1989061	ENSMUSG00000031431	TSC22 domain family, member 3 [Source:MGI Symbol;Acc:MGI:1196284]	Tsc22d3	ENSMUST00000055738,ENSMUST00000112995,ENSMUST00000133023	-2.77615	10.851	-6.90113	0.000353823	0.00584479	0.524664	12.5882	12.6595	11.4694	9.81812	9.60641	8.96409
A_66_P119884	ENSMUSG00000058486	WD repeat domain 91 [Source:MGI Symbol;Acc:MGI:2141558]	Wdr91	ENSMUST00000081214,ENSMUST00000146968	-1.93839	12.2066	-6.89947	0.00035431	0.0058488	0.523167	13.1385	13.178	13.2107	10.8982	11.0069	11.807
A_30_P01025798	ENSMUSG00000092274	nuclear paraspeckle assembly transcript 1 (non-protein coding) [Source:MGI Symbol;Acc:MGI:1914211]	Neat1	ENSMUST00000173672,ENSMUST00000174287	-2.05057	14.491	-6.89792	0.000354764	0.00585226	0.521775	15.1396	15.6457	15.7637	13.0828	13.3875	13.927
A_55_P2260094	ENSMUSG00000024985	transcription factor 7 like 2, T cell specific, HMG box [Source:MGI Symbol;Acc:MGI:1202879]	Tcf7l2	ENSMUST00000041717,ENSMUST00000061496,ENSMUST00000078917,ENSMUST00000086848,ENSMUST00000111646,ENSMUST00000111656,ENSMUST00000111657,ENSMUST00000111658,ENSMUST00000111659,ENSMUST00000111662,ENSMUST00000127233,ENSMUST00000153888	2.12272	4.01589	6.89561	0.000355441	0.00585939	0.519699	2.89643	3.52725	2.43992	4.89506	5.15554	5.18114
A_51_P323180	ENSMUSG00000029298	guanylate-binding protein 9 [Source:MGI Symbol;Acc:MGI:3605620]	Gbp9	ENSMUST00000031238	4.07452	9.88338	6.89442	0.000355792	0.00586116	0.518623	8.55483	8.55537	6.42815	12.04	11.7221	11.9998
A_30_P01028675	ENSMUSG00000085644	RIKEN cDNA 2310015A10 gene [Source:MGI Symbol;Acc:MGI:1916798]	2310015A10Rik	ENSMUST00000142933	3.11923	5.40258	6.88678	0.000358047	0.00589184	0.511745	4.21677	4.50699	2.80513	7.01271	6.79821	7.07567
A_52_P8922	ENSMUSG00000041308	syntrophin, basic 2 [Source:MGI Symbol;Acc:MGI:101771]	Sntb2	ENSMUST00000047425	-2.07983	8.48666	-6.88553	0.000358418	0.00589184	0.510617	9.82809	9.55599	9.19565	7.63047	7.7796	6.93017
A_52_P132507	ENSMUSG00000015711	prune homolog (Drosophila) [Source:MGI Symbol;Acc:MGI:1925152]	Prune	ENSMUST00000015855	-2.2419	6.36891	-6.88483	0.000358625	0.00589184	0.509989	7.56615	7.40269	7.50074	4.82737	4.9709	5.94562
A_52_P258617	ENSMUSG00000021624	CD180 antigen [Source:MGI Symbol;Acc:MGI:1194924]	Cd180	ENSMUST00000022124	1.5816	9.58299	6.88479	0.000358638	0.00589184	0.509948	8.71147	9.02772	8.63739	10.6417	10.4008	10.0788
A_55_P2121082	ENSMUSG00000024231	cullin 2 [Source:MGI Symbol;Acc:MGI:1918995]	Cul2	ENSMUST00000025073,ENSMUST00000080089,ENSMUST00000115872,ENSMUST00000162301	1.1983	10.7559	6.88345	0.000359035	0.00589432	0.508745	10.1024	10.1267	10.2411	11.4688	11.3155	11.2808
A_52_P88808	ENSMUSG00000031600	vacuolar protein sorting 37A (yeast) [Source:MGI Symbol;Acc:MGI:1261835]	Vps37a	ENSMUST00000098817,ENSMUST00000166612	1.30949	9.24757	6.88256	0.0003593	0.00589464	0.50794	8.48201	8.48169	8.81478	9.84168	9.99528	9.86998
A_55_P1965681	ENSMUSG00000083338	predicted gene 12475 [Source:MGI Symbol;Acc:MGI:3649584]	Gm12475	ENSMUST00000119476	1.64404	5.80186	6.88118	0.000359711	0.00589734	0.506697	5.03969	5.23719	4.66265	6.56579	6.88865	6.41722
A_52_P157274	ENSMUSG00000058835	abl-interactor 1 [Source:MGI Symbol;Acc:MGI:104913]	Abi1	ENSMUST00000078977,ENSMUST00000091394,ENSMUST00000093171,ENSMUST00000114544,ENSMUST00000123948,ENSMUST00000126112,ENSMUST00000135308,ENSMUST00000139038,ENSMUST00000140164,ENSMUST00000148294,ENSMUST00000149719,ENSMUST00000153931	1.24883	10.1625	6.88015	0.000360017	0.00589832	0.505771	9.48158	9.56459	9.56794	10.8426	10.9119	10.6061
A_51_P459908	ENSMUSG00000040328	olfactory receptor 56 [Source:MGI Symbol;Acc:MGI:1333785]	Olfr56	ENSMUST00000056759,ENSMUST00000102785	2.48687	3.69959	6.87753	0.000360799	0.00590158	0.503409	2.9931	2.37899	1.99636	4.59342	4.72998	5.50567
A_55_P2100963	ENSMUSG00000030060	RIKEN cDNA 8430410A17 gene [Source:MGI Symbol;Acc:MGI:1914053]	8430410A17Rik	ENSMUST00000032141,ENSMUST00000113606	-1.76702	9.75801	-6.8771	0.000360928	0.00590158	0.503019	10.7294	10.6794	10.5159	9.08617	9.1427	8.39464
A_52_P543869	ENSMUSG00000005951	sedoheptulokinase [Source:MGI Symbol;Acc:MGI:1921887]	Shpk	ENSMUST00000006105,ENSMUST00000131927	-2.27965	5.5399	-6.87701	0.000360955	0.00590158	0.502938	6.98428	6.69519	6.3597	3.79907	4.5371	4.86407
A_55_P2050366	ENSMUSG00000058934	predicted gene 16176 [Source:MGI Symbol;Acc:MGI:3841250]	Gm16176	ENSMUST00000139652,ENSMUST00000146581	-1.72205	6.1971	-6.87461	0.000361673	0.00590915	0.500773	7.3159	7.19665	6.66181	5.40102	5.08951	5.51769
A_55_P2026790	ENSMUSG00000040325	Vpr (HIV-1) binding protein [Source:MGI Symbol;Acc:MGI:2445220]	Vprbp	ENSMUST00000045973,ENSMUST00000055009,ENSMUST00000159645,ENSMUST00000161758	1.76107	4.93529	6.87382	0.000361911	0.00590915	0.500058	4.54171	3.80739	3.81516	5.87116	5.72499	5.85131
A_55_P2008609	ENSMUSG00000039656	retinoid X receptor beta [Source:MGI Symbol;Acc:MGI:98215]	Rxrb	ENSMUST00000044858,ENSMUST00000044956,ENSMUST00000116612	-1.68083	13.0551	-6.87262	0.00036227	0.005911	0.498976	14.0516	14.1834	13.4514	12.2711	12.2277	12.1451
A_52_P664617	ENSMUSG00000053600	zinc finger protein 472 [Source:MGI Symbol;Acc:MGI:2385049]	Zfp472	ENSMUST00000039132	-1.66269	8.08826	-6.86755	0.000363798	0.00593189	0.494395	9.16202	8.96287	8.63391	7.55852	7.2123	6.99991
A_51_P140710	ENSMUSG00000000982	chemokine (C-C motif) ligand 3 [Source:MGI Symbol;Acc:MGI:98260]	Ccl3	ENSMUST00000001008	4.36924	15.2867	6.86574	0.000364344	0.00593676	0.49276	12.1783	12.4895	14.6383	17.5827	17.4327	17.3985
A_66_P120208	ENSMUSG00000001138	cyclin M3 [Source:MGI Symbol;Acc:MGI:2151055]	Cnnm3	ENSMUST00000001166,ENSMUST00000097776	-1.45373	8.55433	-6.86316	0.000365125	0.00594	0.490431	9.31934	9.52135	9.00288	7.92061	7.67992	7.88186
A_52_P481182	ENSMUSG00000046027	StAR-related lipid transfer (START) domain containing 5 [Source:MGI Symbol;Acc:MGI:2156765]	Stard5	ENSMUST00000075418	1.77436	8.92882	6.86287	0.000365213	0.00594	0.490167	7.79644	7.82166	8.50681	9.97244	9.83319	9.64236
A_51_P209280	ENSMUSG00000056515	RAB31, member RAS oncogene family [Source:MGI Symbol;Acc:MGI:1914603]	Rab31	ENSMUST00000070673	-1.2645	11.4922	-6.86262	0.000365287	0.00594	0.489948	12.2589	12.1695	11.9449	10.9546	10.8124	10.8128
A_55_P1968133	ENSMUSG00000025413	tetratricopeptide repeat domain 4 [Source:MGI Symbol;Acc:MGI:1919604]	Ttc4	ENSMUST00000026480,ENSMUST00000142342	-1.16647	10.5608	-6.86076	0.000365852	0.0059439	0.488265	11.2257	11.0945	11.1119	9.91267	10.0343	9.98586
A_55_P2021177	ENSMUSG00000026944	ATP-binding cassette, sub-family A (ABC1), member 2 [Source:MGI Symbol;Acc:MGI:99606]	Abca2	ENSMUST00000095124,ENSMUST00000102919,ENSMUST00000114269	-1.20562	7.55933	-6.8602	0.000366023	0.0059439	0.487755	8.06244	8.23109	8.1929	6.93961	7.06612	6.86384
A_51_P267494	ENSMUSG00000036533	CDC42 effector protein (Rho GTPase binding) 3 [Source:MGI Symbol;Acc:MGI:2384718]	Cdc42ep3	ENSMUST00000068958	-3.36012	8.19851	-6.85786	0.000366735	0.00595144	0.485638	10.0339	10.1689	9.43294	7.01271	7.09595	5.4467
A_51_P243930	ENSMUSG00000019863	glutaminyl-tRNA synthase (glutamine-hydrolyzing)-like 1 [Source:MGI Symbol;Acc:MGI:1923813]	Qrsl1	ENSMUST00000020012,ENSMUST00000146937	-1.42764	8.18777	-6.85368	0.00036801	0.00596787	0.48186	8.83767	8.79556	9.07155	7.35995	7.31626	7.74566
A_66_P136099	ENSMUSG00000001755	Coenzyme A synthase [Source:MGI Symbol;Acc:MGI:1918993]	Coasy	ENSMUST00000001806,ENSMUST00000107308	-1.30017	11.7116	-6.85291	0.000368245	0.00596787	0.481162	12.2201	12.3598	12.5051	10.9853	10.9654	11.2337
A_55_P2026688	ENSMUSG00000070327	ring finger protein 213 [Source:MGI Symbol;Acc:MGI:1289196]	Rnf213	ENSMUST00000082107,ENSMUST00000131035	3.03301	8.85283	6.85113	0.000368791	0.00597267	0.47955	7.10384	7.48279	7.42234	9.73343	10.0079	11.3667
A_30_P01024138	ENSMUSG00000053656	RIKEN cDNA 2700023E23 gene [Source:MGI Symbol;Acc:MGI:1917286]	2700023E23Rik	ENSMUST00000066220,ENSMUST00000117249,ENSMUST00000132389	1.64457	8.4881	6.8502	0.000369074	0.00597321	0.478716	7.74807	7.39791	7.85145	8.96899	9.52625	9.4359
A_55_P2144796	ENSMUSG00000040888	growth factor, erv1 (S. cerevisiae)-like (augmenter of liver regeneration) [Source:MGI Symbol;Acc:MGI:107757]	Gfer	ENSMUST00000046839	-1.24031	8.53431	-6.84819	0.000369691	0.00597541	0.476895	9.19784	8.99563	9.26993	7.91774	7.82758	7.99714
A_51_P238183	ENSMUSG00000070644	ethanolamine kinase 2 [Source:MGI Symbol;Acc:MGI:2443760]	Etnk2	ENSMUST00000129213,ENSMUST00000135222	2.34754	5.52107	6.8478	0.000369813	0.00597541	0.476535	4.93962	4.31875	3.78353	6.80623	6.93537	6.34292
A_55_P2028571	ENSMUSG00000005043	N-sulfoglucosamine sulfohydrolase (sulfamidase) [Source:MGI Symbol;Acc:MGI:1350341]	Sgsh	ENSMUST00000005173,ENSMUST00000136523	-3.03885	11.1852	-6.84657	0.00037019	0.00597541	0.475427	13.3259	13.0928	11.6953	9.46934	9.69685	9.83114
A_65_P11455	ENSMUSG00000036167	periphilin 1 [Source:MGI Symbol;Acc:MGI:1917029]	Pphln1	ENSMUST00000049122,ENSMUST00000068457,ENSMUST00000109256,ENSMUST00000165935	1.55404	8.08109	6.84652	0.000370207	0.00597541	0.475377	7.06213	7.23374	7.61635	8.84082	8.67692	9.05659
A_30_P01024815	ENSMUSG00000078486	RIKEN cDNA 2310042D19 gene [Source:MGI Symbol;Acc:MGI:1921433]	2310042D19Rik	ENSMUST00000105572	1.50852	9.00483	6.84452	0.000370821	0.00597662	0.473572	8.36366	8.18146	8.20659	9.57079	9.59563	10.1108
A_51_P436878	ENSMUSG00000008384	SERTA domain containing 1 [Source:MGI Symbol;Acc:MGI:1913438]	Sertad1	ENSMUST00000008528	1.33375	11.9942	6.84432	0.000370885	0.00597662	0.473384	11.4017	11.1752	11.405	12.5192	12.5918	12.8722
A_55_P2078073	ENSMUSG00000028744	PQ loop repeat containing 2 [Source:MGI Symbol;Acc:MGI:2384837]	Pqlc2	ENSMUST00000053862,ENSMUST00000094564,ENSMUST00000105801,ENSMUST00000172747	-1.45898	11.3037	-6.84385	0.00037103	0.00597662	0.472959	12.2758	12.1087	11.7149	10.5837	10.5005	10.6383
A_51_P242166	ENSMUSG00000039682	leucine aminopeptidase 3 [Source:MGI Symbol;Acc:MGI:1914238]	Lap3	ENSMUST00000046122	1.74341	11.8589	6.84109	0.000371881	0.00598631	0.470464	11.0799	10.865	11.0167	13.0838	12.828	12.28
A_52_P100242	ENSMUSG00000029557	FtsJ homolog 2 (E. coli) [Source:MGI Symbol;Acc:MGI:1915267]	Ftsj2	ENSMUST00000031536	-1.69462	7.52919	-6.83916	0.000372479	0.00599191	0.468714	8.35197	8.50201	8.27553	6.55723	6.37143	7.11699
A_55_P2142222	ENSMUSG00000041449	serine (or cysteine) peptidase inhibitor, clade A, member 3H [Source:MGI Symbol;Acc:MGI:2182839]	Serpina3h	ENSMUST00000116393	1.8768	6.66466	6.83789	0.000372872	0.00599421	0.467564	5.30875	6.20462	5.66541	7.59963	7.76906	7.44047
A_51_P149714	ENSMUSG00000024679	membrane-spanning 4-domains, subfamily A, member 6D [Source:MGI Symbol;Acc:MGI:1916024]	Ms4a6d	ENSMUST00000025582	1.83461	14.0768	6.83602	0.000373455	0.00599955	0.465864	12.8599	12.9351	13.6835	15.0824	14.9123	14.9875
A_51_P160907	ENSMUSG00000039456	microrchidia 3 [Source:MGI Symbol;Acc:MGI:2136841]	Morc3	ENSMUST00000044068	1.19464	11.7022	6.83248	0.000374557	0.00601324	0.462653	11.1853	11.0708	11.0584	12.4115	12.2932	12.1938
A_55_P2117689	ENSMUSG00000019763	required for meiotic nuclear division 1 homolog (S. cerevisiae) [Source:MGI Symbol;Acc:MGI:1913334]	Rmnd1	ENSMUST00000042251,ENSMUST00000140660	-1.7344	10.3626	-6.82726	0.000376187	0.00603537	0.457923	11.0151	10.9631	11.7112	9.54004	9.52711	9.4191
A_55_P2155062	ENSMUSG00000024764	N(alpha)-acetyltransferase 40, NatD catalytic subunit, homolog (S. cerevisiae) [Source:MGI Symbol;Acc:MGI:1918249]	Naa40	ENSMUST00000025675	-1.67219	8.16242	-6.8251	0.000376866	0.00603888	0.455959	8.85709	9.02051	9.11794	7.47064	7.60683	6.9015
A_66_P118091	ENSMUSG00000060519	torsin family 3, member A [Source:MGI Symbol;Acc:MGI:1353652]	Tor3a	ENSMUST00000079625,ENSMUST00000150557,ENSMUST00000156861	1.8952	10.5232	6.82496	0.00037691	0.00603888	0.455832	9.17665	9.51624	10.0339	11.3944	11.2894	11.7285
A_51_P101573	ENSMUSG00000003546	kinesin light chain 4 [Source:MGI Symbol;Acc:MGI:1922014]	Klc4	ENSMUST00000003642	-2.16837	11.7758	-6.82323	0.000377455	0.00604356	0.45426	13.2788	13.0656	12.2356	10.5165	10.6176	10.9409
A_51_P481482	ENSMUSG00000020057	DNA-damage regulated autophagy modulator 1 [Source:MGI Symbol;Acc:MGI:1918962]	Dram1	ENSMUST00000020249,ENSMUST00000156097	1.73207	10.6311	6.82227	0.000377758	0.00604438	0.453385	9.63734	9.53499	10.1228	11.4186	11.2621	11.8107
A_51_P304527	ENSMUSG00000014232	clusterin associated protein 1 [Source:MGI Symbol;Acc:MGI:1924029]	Cluap1	ENSMUST00000040881	-1.2987	9.04632	-6.81995	0.000378489	0.00605204	0.451279	9.8687	9.62299	9.5953	8.3943	8.25244	8.54416
A_51_P263100	ENSMUSG00000037351	ARP1 actin-related protein 1 homolog B, centractin beta (yeast) [Source:MGI Symbol;Acc:MGI:1917446]	Actr1b	ENSMUST00000043951	-1.21554	8.65791	-6.81386	0.000380415	0.00607878	0.445749	9.40504	9.22562	9.1664	8.03283	7.97466	8.14294
A_55_P2113066	ENSMUSG00000055991	zinc finger with KRAB and SCAN domains 5 [Source:MGI Symbol;Acc:MGI:107533]	Zkscan5	ENSMUST00000031601,ENSMUST00000085671	-1.44912	9.32956	-6.80864	0.000382078	0.00610128	0.440999	10.2735	10.1423	9.7466	8.47943	8.66474	8.67084
A_52_P532559	ENSMUSG00000021779	thyroid hormone receptor beta [Source:MGI Symbol;Acc:MGI:98743]	Thrb	ENSMUST00000022303,ENSMUST00000022304,ENSMUST00000091471,ENSMUST00000172428	2.82686	4.50817	6.80271	0.000383975	0.00612749	0.435604	3.78872	2.89643	2.59908	6.56579	5.62271	5.5763
A_55_P2056871	ENSMUSG00000066406	A kinase (PRKA) anchor protein 13 [Source:MGI Symbol;Acc:MGI:2676556]	Akap13	ENSMUST00000026851,ENSMUST00000065516,ENSMUST00000137959,ENSMUST00000147005,ENSMUST00000166315,ENSMUST00000171822	2.04072	10.8311	6.79417	0.000386727	0.00615928	0.427822	10.3673	9.78534	9.2795	11.9213	11.8552	11.7778
A_55_P2216456	ENSMUSG00000028999	RAD50 interactor 1 [Source:MGI Symbol;Acc:MGI:1916233]	Rint1	ENSMUST00000030852,ENSMUST00000115113,ENSMUST00000124680	-1.33297	7.33423	-6.79317	0.00038705	0.00615928	0.426914	8.08094	8.08785	7.83335	6.46601	6.71304	6.82416
A_52_P589119	ENSMUSG00000048668	RIKEN cDNA 5930416I19 gene [Source:MGI Symbol;Acc:MGI:1915315]	5930416I19Rik	ENSMUST00000057421,ENSMUST00000112151,ENSMUST00000112152,ENSMUST00000155573,ENSMUST00000169330	-1.42126	6.72297	-6.79163	0.00038755	0.00615928	0.425507	7.51611	7.39328	7.39139	5.77063	5.95727	6.30911
A_52_P298002	ENSMUSG00000037580	GTP cyclohydrolase 1 [Source:MGI Symbol;Acc:MGI:95675]	Gch1	ENSMUST00000089959	2.01924	9.52675	6.79123	0.000387678	0.00615928	0.425148	8.45915	8.09926	8.99297	10.7446	10.6733	10.1912
A_51_P369516	ENSMUSG00000022516	nudix (nucleoside diphosphate linked moiety X)-type motif 16-like 1 [Source:MGI Symbol;Acc:MGI:1914161]	Nudt16l1	ENSMUST00000050881	-1.3145	11.532	-6.79094	0.000387771	0.00615928	0.424884	12.3485	12.1497	12.0696	10.7558	10.7984	11.0701
A_55_P2148531	ENSMUSG00000028669	RIKEN cDNA 1110049F12 gene [Source:MGI Symbol;Acc:MGI:1913443]	1110049F12Rik	ENSMUST00000030428,ENSMUST00000105851,ENSMUST00000123404,ENSMUST00000123737,ENSMUST00000133438,ENSMUST00000147458,ENSMUST00000150885	-1.21558	8.27264	-6.79058	0.000387889	0.00615928	0.424555	8.9129	8.78566	8.94273	7.64589	7.80305	7.5456
A_55_P1990038	ENSMUSG00000024969	MAP/microtubule affinity-regulating kinase 2 [Source:MGI Symbol;Acc:MGI:99638]	Mark2	ENSMUST00000032556,ENSMUST00000032557,ENSMUST00000051711	1.16525	9.04512	6.79025	0.000387997	0.00615928	0.424251	8.35457	8.50713	8.5258	9.64413	9.66836	9.57075
A_55_P2183237	ENSMUSG00000022701	RIKEN cDNA 2610015P09 gene [Source:MGI Symbol;Acc:MGI:1922661]	2610015P09Rik	ENSMUST00000117922,ENSMUST00000122440,ENSMUST00000132859	-1.69287	7.93613	-6.78812	0.000388687	0.00615928	0.422314	8.77693	9.03247	8.53828	7.11095	6.75305	7.40508
A_52_P594049	ENSMUSG00000037761	ARP5 actin-related protein 5 homolog (yeast) [Source:MGI Symbol;Acc:MGI:1924748]	Actr5	ENSMUST00000045644,ENSMUST00000123886,ENSMUST00000142531	-1.56316	9.33476	-6.78803	0.000388717	0.00615928	0.422232	10.279	10.1882	9.88181	8.32243	8.46676	8.87034
A_55_P2042121	ENSMUSG00000019082	solute carrier family 25 (mitochondrial carrier, glutamate), member 22 [Source:MGI Symbol;Acc:MGI:1915517]	Slc25a22	ENSMUST00000019226,ENSMUST00000106006,ENSMUST00000106007,ENSMUST00000124266,ENSMUST00000140602	2.2977	10.2283	6.788	0.000388728	0.00615928	0.422201	8.45027	9.18448	9.60372	11.0716	11.4473	11.6127
A_51_P398766	ENSMUSG00000028269	guanylate binding protein 1 [Source:MGI Symbol;Acc:MGI:95666]	Gbp1	ENSMUST00000029936	1.60499	2.53802	6.7878	0.000388793	0.00615928	0.422017	1.84423	1.74438	1.61796	2.97682	3.68251	3.3622
A_52_P195839	ENSMUSG00000030560	cathepsin C [Source:MGI Symbol;Acc:MGI:109553]	Ctsc	ENSMUST00000032779,ENSMUST00000171590	1.46462	12.3939	6.78397	0.000390041	0.00617496	0.418527	11.5587	11.539	11.8871	13.3276	13.1826	12.8685
A_55_P2094362	ENSMUSG00000029616	endoplasmic reticulum protein 29 [Source:MGI Symbol;Acc:MGI:1914647]	Erp29	ENSMUST00000111802,ENSMUST00000130451	-1.40397	11.4134	-6.78137	0.00039089	0.00618433	0.416156	12.1771	12.336	11.833	10.6606	10.6509	10.8227
A_55_P2038882	ENSMUSG00000045502	niacin receptor 1 [Source:MGI Symbol;Acc:MGI:1933383]	Niacr1	ENSMUST00000057145	3.31351	6.07501	6.77455	0.000393132	0.00621569	0.409925	3.97154	3.75486	5.52835	8.04512	7.51942	7.63076
A_52_P456561	ENSMUSG00000031378	ATP-binding cassette, sub-family D (ALD), member 1 [Source:MGI Symbol;Acc:MGI:1349215]	Abcd1	ENSMUST00000002084	-1.37318	9.35866	-6.77291	0.000393674	0.00622015	0.408425	9.80673	10.2745	10.0545	8.64134	8.57985	8.79501
A_55_P2136880	ENSMUSG00000040435	protein phosphatase 1, regulatory (inhibitor) subunit 15A [Source:MGI Symbol;Acc:MGI:1927072]	Ppp1r15a	ENSMUST00000042105,ENSMUST00000098456,ENSMUST00000139268,ENSMUST00000141691,ENSMUST00000167273	2.06404	12.7283	6.77085	0.000394354	0.00622576	0.406545	11.5626	11.3036	12.2225	13.6447	14.1008	13.5354
A_66_P100696	ENSMUSG00000034320	solute carrier family 26 (sulfate transporter), member 2 [Source:MGI Symbol;Acc:MGI:892977]	Slc26a2	ENSMUST00000037603,ENSMUST00000146409	1.33479	7.3419	6.76938	0.00039484	0.00622576	0.405202	6.71304	6.59935	6.71112	8.26713	7.92868	7.83208
A_52_P457967	ENSMUSG00000064043	transcriptional regulating factor 1 [Source:MGI Symbol;Acc:MGI:2442086]	Trerf1	ENSMUST00000077951	-1.93736	8.17059	-6.76897	0.000394976	0.00622576	0.404826	9.03043	9.05325	9.33412	7.15818	7.70523	6.74231
A_55_P2088716	ENSMUSG00000032526	differentially expressed in B16F10 1 [Source:MGI Symbol;Acc:MGI:1349474]	Deb1	ENSMUST00000035113,ENSMUST00000068330	-1.70429	9.79755	-6.76869	0.000395068	0.00622576	0.404573	10.4813	10.7723	10.6954	9.19879	9.13897	8.49846
A_51_P234692	ENSMUSG00000092274	nuclear paraspeckle assembly transcript 1 (non-protein coding) [Source:MGI Symbol;Acc:MGI:1914211]	Neat1	ENSMUST00000173672,ENSMUST00000174287	-2.12228	14.6247	-6.76748	0.000395469	0.00622727	0.403467	15.267	15.9061	15.8843	13.1055	13.5662	14.0189
A_55_P1958653	ENSMUSG00000062421	ADP-ribosylation factor 2 [Source:MGI Symbol;Acc:MGI:99595]	Arf2	ENSMUST00000057921,ENSMUST00000063347	-1.5939	12.0293	-6.76684	0.000395683	0.00622727	0.402877	13.0059	13.0059	12.4671	11.0354	11.4299	11.2317
A_55_P1988202	ENSMUSG00000039997	interferon activated gene 203 [Source:MGI Symbol;Acc:MGI:96428]	Ifi203	ENSMUST00000042228,ENSMUST00000081216,ENSMUST00000123708,ENSMUST00000156895	2.41245	13.1033	6.76582	0.000396022	0.00622851	0.401945	12.0168	12.5204	11.154	14.3226	14.3037	14.3022
A_52_P177293	ENSMUSG00000024535	sorting nexing 24 [Source:MGI Symbol;Acc:MGI:1916476]	Snx24	ENSMUST00000025417,ENSMUST00000165032	-3.34062	7.27812	-6.7635	0.000396793	0.00623655	0.399824	8.99088	9.08245	8.77196	6.17956	6.19638	4.44749
A_55_P2018706	ENSMUSG00000035790	RIKEN cDNA 1500031L02 gene [Source:MGI Symbol;Acc:MGI:1914244]	1500031L02Rik	ENSMUST00000042869,ENSMUST00000115168,ENSMUST00000169186	-1.89616	9.04655	-6.7627	0.000397061	0.00623666	0.399091	10.1399	10.3821	9.46183	8.04861	8.25244	7.99437
A_66_P105032	ENSMUSG00000087006	predicted gene 13889 [Source:MGI Symbol;Acc:MGI:3652053]	Gm13889	ENSMUST00000148314	2.76315	6.85918	6.76173	0.000397384	0.00623765	0.398204	4.72062	5.69579	6.01642	8.33759	7.73912	8.64556
A_52_P523480	ENSMUSG00000031706	regulatory factor X, 1 (influences HLA class II expression) [Source:MGI Symbol;Acc:MGI:105982]	Rfx1	ENSMUST00000005600	-1.3281	8.90229	-6.75896	0.000398309	0.00624712	0.39567	9.38256	9.64673	9.66972	8.09936	8.43101	8.18434
A_51_P167048	ENSMUSG00000045216	heparan sulfate 6-O-sulfotransferase 1 [Source:MGI Symbol;Acc:MGI:1354958]	Hs6st1	ENSMUST00000088174	-1.70416	7.72954	-6.75837	0.000398508	0.00624712	0.395125	8.83527	8.71669	8.1929	7.15048	6.70117	6.78074
A_55_P2017526	ENSMUSG00000053226	DAN domain family, member 5 [Source:MGI Symbol;Acc:MGI:1344365]	Dand5	ENSMUST00000065539,ENSMUST00000098570	-1.65878	6.35285	-6.75653	0.000399124	0.00624949	0.393442	7.22759	7.12011	7.19901	5.75656	5.06825	5.74557
A_52_P79506	ENSMUSG00000054893	zinc finger protein 667 [Source:MGI Symbol;Acc:MGI:2442757]	Zfp667	ENSMUST00000086327,ENSMUST00000108561,ENSMUST00000108562,ENSMUST00000170776	-1.47324	4.06723	-6.75553	0.000399459	0.00624949	0.392528	5.13605	4.72898	4.54652	3.23681	3.36482	3.39019
A_55_P2078123	ENSMUSG00000032238	RAR-related orphan receptor alpha [Source:MGI Symbol;Acc:MGI:104661]	Rora	ENSMUST00000034766,ENSMUST00000113624,ENSMUST00000169688	-1.5356	7.73752	-6.75552	0.000399464	0.00624949	0.392516	8.86701	8.38859	8.26037	7.11095	6.88206	6.91615
A_52_P288614	ENSMUSG00000018848	arginyl-tRNA synthetase [Source:MGI Symbol;Acc:MGI:1914297]	Rars	ENSMUST00000018992,ENSMUST00000165817	1.53041	9.29963	6.7548	0.000399703	0.00624949	0.391864	8.68819	8.25225	8.66282	10.2196	10.1825	9.79245
A_52_P48546	ENSMUSG00000025373	ring finger protein 41 [Source:MGI Symbol;Acc:MGI:1914838]	Rnf41	ENSMUST00000096386,ENSMUST00000171342	-1.2599	8.07662	-6.75051	0.000401146	0.00626798	0.387935	8.87613	8.73678	8.50681	7.42234	7.50225	7.41542
A_55_P1995135	ENSMUSG00000028977	castor homolog 1, zinc finger (Drosophila) [Source:MGI Symbol;Acc:MGI:1196251]	Casz1	ENSMUST00000094464	-1.7362	8.11394	-6.74882	0.000401717	0.00627178	0.386384	9.37174	8.80094	8.77344	7.06342	7.11865	7.55545
[truncated: 22,434 more rows]

## Sheet: LPS_acute_v_restimulated
Butcher S et. al "Toll-Like Receptors Drive Specific Patterns of Tolerance and Training on Restimulation of Macrophages"
[truncated: 23,138 more rows]

[truncated: 25 more sheets: CpG_naive_v_acute, CpG_acute_v_restimulated, Pam3CSK4_naive_v_acute, Pam3CSK4_acute_v_restimulated, PolyIC_naive_v_acute, PolyIC_acute_v_restimulated, inducible_gene_overlap, LPS_induced_ontologies, CpG_induced_ontologies, Pam3CSK4_induced_ontologies, Poly_IC_induced_ontologies, tolerised_probes, super_induced_probes, delayed_induced_probes, super_repressed_probes, pathway_enrichment_tol_1, pathway_enrichment_tol_2, pathway_enrichment_tol_3, pathway_enrichment_tol_4, pathway_enrichment_SI_1 …]
